# Supplementary material for: Characterization and development of EST-derived SSR markers in cultivated sweetpotato (Ipomoea batatas)
Source: BMC Plant Biol. 2011 Oct 20;11:139. doi: 10.1186/1471-2229-11-139 (PMC3206431; doi:10.1186/1471-2229-11-139)
Supplement: Additional file 1 — Table S1-Primer sequences for EST-SSR markers in sweetpotato. [file 1471-2229-11-139-S1.XLS]

## Sheet: results
										E Shu 3 Hao and Guang 2K-30			Eight sweetpotato cultivars
Primer name	SSR motif	Repeat	Length	Forward primer	Tm	Reverse primers	Tm	Product size	SSR containing sequence	Amplification	# alleles	Polymorphism	Amplification	# alleles	Polymorphism
GDAAS0001	(TAT)11	3	33	GGAACCTACAAGAGCAAGC	56.75	GCTCAAAACTCAAAAGAGAG	53.35	260	GGAACCTACAAGAGCAAGCTGCTTAGACATGCCATGCCCTGCCCTGCCTAGTATTATAGTATAGATAAGATATTGTAATGTGAAATTTTTGTTAAAATTTTACCAGCAACTGAAAAACTAGTAGTGTTAAATATAGAAAAAGAGCTAAAGCTGTATTGTAGTTTGGATGGGAGACTCTTATTTACTCAGAAGAAGCCACTATTATTATTATTATTATTATTATTATTATTATTGTGAAATCTCTCTTTTGAGTTTTGAGC	√	2		√	2
GDAAS0002	(GCC)6	3	18	GTGGTTCGGATGGTCAAG	55.98	CGAGGTCCTTTCTTTTCA	51.42	209	GTGGTTCGGATGGTCAAGGACAAGGTCGACACCGAGGAGCGAAAGCGGAAGGAGAAAGAGAAGGCGGCGAATGGGAACACTGAGAAGAAGATGAAGCAAACGCCGATAGCCGCCGCCGCCGCCGCCGCACCTGCTGTTCCTGTGAAGGAGGTGGAAGCTGAGGGTGAGAAGACTGCCGGAACTACGGAGGATGAAAAGAAAGGACCTCG	√	3	p	√	3
GDAAS0005	(GGCAAA)3	6	18	AGCATAGGCACTGGATTG	53.7	CATCATTGGCAGATACTTC	52.44	120	AGCATAGGCACTGGATTGTGTCTGAAATTTTGAAGAGAGCAAGAATCTACGTGCCTCCATCTGCTGAAACCTTGGCAAAGGCAAAGGCAAACATGAAGACTGAAGTATCTGCCAATGATG	√	1		√	1
GDAAS0007	(CT)11	2	22	GGCAGTCCTTGTCCTTGG	55.98	TTAGAAGTGGATAGGAGG	53.7	243	GGCAGTCCTTGTCCTTGGGATCATGCTATGTCCACTGTCTGAAATTATAAATCAAATTCTTGTTTTGATTTGAAGGACCCCTGCCCTGCCTGCCTGCCTAGCCCTTCCTTATAGGACAACAAATGTCACATACATACATTTTCACCCTCTCTCTCTCTCTCTCTCTCTTAGTAGTAGGAGTAGTAGGTGCAATATAGATTGATCCTTGCAGACTGGAAACAATATCCTCCTATCCACTTCTAA	√	1		√	1
GDAAS0009	(AAACCC)3	6	18	TAAAGGACAAAGAGGCAG	53.35	CGACAGAAACGGAGAGAT	55.98	98	TAAAGGACAAAGAGGCAGAAGAAACCCAAACCCAAACCCTCTTTCTCTCTAACAAAACAAAACTCTTTGTTCGATCTTCGATCTCTCCGTTTCTGTCG	√	1		√	1
GDAAS0011	(GCA)6(ACA)6	c	36	GTTCAGCATCATCATCAC	51.42	GAATCTTCGTTCAGGAGC	55.98	116	GTTCAGCATCATCATCACCATTACCATCACCATCATCACCATGTGCATAGCATGCAGCAGCAGCAGCAGCAACAACAACAACAACAACAGCAGCAGCAGCTCCTGAACGAAGATTC	√	3		√	6	p
GDAAS0013	(GGCTA)4	5	20	TTGCCCGTTGAAGTTGTG	61.55	ATAGGGAAAGGGGAGAAC	58.26	122	TTGCCCGTTGAAGTTGTGTTATTCGGTCAACAATGTTGTTAGTGTGCCGATAATATTTTGTGGCTAGGCTAGGCTAGGCTACTGTCGTTTCGAAGTGATTTCATGTTCTCCCCTTTCCCTAT	√	1		√	1
GDAAS0014	(ATTTT)4	5	20	AGAGCCGAGTAGACGAAG	53.7	CTAGCCAAGCAATTAACAC	53.7	116	AGAGCCGAGTAGACGAAGAACAAATTTGAATTATTTTCAGGCACATTTTATTTTATTTTATTTTGTTTATCTTTATTCTTTTGGTCCAAGATTATGTGTGTTAATTGCTTGGCTAG	√	2		√	2	p
GDAAS0015	(TC)10	2	20	GACGATCCGTTTCCTCTC	55.98	CCGTTGCTTCCATACTGC	52.44	194	GACGATCCGTTTCCTCTCACTCTTTCCTTTCTCTCTCTGAATATATAAATCTCTCTCTCTCTCTCTCTCTATTTCTCTCTCTCTATTTCTCTCTCTATATATATTTACATTTTGGTTGACTGAACAATAAATTCATCGATTATCGAGGGGAAGAAGATGGCCACGCGCTGCTGCACGCAGTATGGAAGCAACGG	√	2		√	2
GDAAS0018	(AAG)9	3	27	GGGGGTAAAAGCGTTGAT	51.42	GGCTAGGGTGCCAAACTG	55.4	278	GGGGGTAAAAGCGTTGATTTTCATGTTATAGAATCNAGCTTGTGGTCCCTCAAAAAAAGAAAAAAAGAAGAAGAAGAAGAAGAAGAAGAAGAAAAGAATCAGCTTGTGGTTGTGTCTAATAATCAAGGCCTGCAGCAGCTGGATCCATTTGATTTTTCACAAGGTGTATGTGTGTATTACATCTTTGTGGCTTTATTTTTCTTCTTTCAAGAATGATTCTCAATCCTATTATCTCACCAAAATAGGTACCCCAGGCGTTTCAGTTTGGCACCCTAGCC	√	1		√	1
GDAAS0019	(TCA)6	3	18	ATTGCTCAACCTTCCTCG	53.7	GGTCTCACCATCCCTTTG	58.26	140	ATTGCTCAACCTTCCTCGAATAACGTCGCTGCCTCAGTTTTTGTTCAATATCGCCGAAGATTCTGATTATCATCAAGCTAGGTAGAGTGGTTTTATGTTCTTCAACTCATCATCATCATCATCAAAGGGATGGTGAGACC	√	5		√	5
GDAAS0020	(TATT)6	4	24	ATCCTCCCTACTCCCCATTC	53.7	TTTCAGATCCACAGACGC	55.98	199	ATCCTCCCTACTCCCCATTCAACCCGCCGGCTCCGCCGCCGCCACCACCACCACCATGACTTTCGGTTTTATCTAGCACGCGTTCATCTATCCATCCATATCATCAAACAAGCAATTATTAGAAAGGGCCGGGCGGTGGTAACTGGTATTTATTTATTTATTTATTTATTTGAGATCGATGGCGTCTGTGGATCTGAAA	√	2		√	2	p
GDAAS0021	(AGCT)5	4	20	CGTCCTGAATAAATTGATCG	59.5	AGCCTCTTTCTCCGCCAC	53.7	156	CGTCCTGAATAAATTGATCGAAGAAAGCTAAGAATCATTCTTTGTAGCTTTAATCCAAAGCTAGCTAGCTAGCTAGCTTCTTTGTCGTGTTTATTCCCTTCTTTCTTGTGTATAAAAATGGCAGCAGCTGCGCCAGTTGTGGCGGAGAAAGAGGCT	√	2		√	2	p
GDAAS0023	(AG)13	2	26	CTCAGCTTCACATCCGAC	55.98	AGTCTTGCGTTATCCCAC	53.7	110	CTCAGCTTCACATCCGACTGAAACATCATCTGCAGTGAGAGAAAAGTAGGAGATAGATAGAGAGAGAGAGAGAGAGAGAGAGAGAAAGATGAGTGGGATAACGCAAGACT	√	3		√	3
GDAAS0024	(TTTTAT)3	6	18	GTGTATCGCTACAATGGG	53.7	ACGAGGCATCAGTCTCAC	55.98	284	GTGTATCGCTACAATGGGAAGTATGATGAACACCGAGCCGCTATTGAGAATTCAGATTTTGTTGCAGAAGATGTTAAAGCCGAGTCGACAGAGTTCAACCCATGGCAGTATGAAGACTCTGTTGTTGCTTCTGCATAATGCCCATATCATCTCCTCATTGTGTCTCATATATACTTGTTGTTTTATTTTTATTTTTATATTTCCTTTTTCATCGTATATTATAGGCTTCAGTTCTTTTAGTTTCTGCATTAATCATACATTTTGAAGTGAGACTGATGCCTCGT	√	1		√	1
GDAAS0025	(CCCTC)4	5	20	TGGTGATGCTTTTCTGCG	53.7	TGTCTACCTTGCTATATGGG	55.4	211	TGGTGATGCTTTTCTGCGCACTTAACAACATCCGTAAGACATCGCTTTTCCCACGAGACCCACAAAGGATTGCTCCATGACTGCCTTGCCGCTGGTTGACGAACTCCGCAAAATCAAATCAGCTTGCCAGCTTTCCCAATTCCATTTTTGAGTTGAATATTTGTTTTGAATTCCCTCCCCTCCCCTCCCCTCCCATATAGCAAGGTAGACA	√	3		√	3
GDAAS0027	(TCT)7	3	21	GCAGATTTTCATCCCTGG	53.7	GAGGCGAAGAAGCAGGAG	58.26	162	GCAGATTTTCATCCCTGGATTGTACGCATCCCCCTCTTCTTCTTCTTCTTCTTCTTCATCTTCTTCCTCGTATATGACTAGTCCCCAAATCCCTCGATTTTCAGTGTTCTCCGCCGTCCCCTTAAATTCTCTCTTCCATTTCTCCTCCTGCTTCTTCGCCTC	√	2		√	2	p
GDAAS0028	(TCT)6	3	18	GTCCCATAGCCAAATAAG	51.42	CCCAGAAGTTGCTCATAG	55.98	259	GTCCCATAGCCAAATAAGTTGTAGAGTCTTCAATAGATTATACTATTGTTTGAGATAGAGAGAATATGGGGAGAGAGATTGTGAGATCAAATGATGAGAATTTGGAGTTGTCTGCATCTTCTTCTTCTTCTTCTTCATCTTCATGGAGTTTGGAAGAAGGTGATGACAATAAGAGAATGCCATTGCTGGCTCTCAACCATGTCTCCTTTGTCTGCAAATCTGTCCCCAAAACTGTCCAATTCTATGAGCAACTTCTGGG	√	4		√	4	p
GDAAS0029	(AT)10	2	20	GAAGAGCGAACGCAAAAG	51.42	AAACACCCATCCCAAACC	53.7	289	GAAGAGCGAACGCAAAAGGTGAAGAAAACTAAAGAAGTCAACCAGTCAGGTGATTGCTGCAGCTTGTGGGTAATCCAGATTTACTTTGATGACTAGCATAGCATGGAGTTGAAGCCACAAGATAAGAAACACTACTGATAGATGTACGTAGATATATATGCTCAGGTGACATTTTGCAGAGATGGAATGGAAGCATGCTTTTTGCAAGTTCTAATAGCTACAAGTTAATAGATACATCATATATATATATATATATATAGTACCAAAACTGGGTTTGGGATGGGTGTTT	√	2		√	2	p
GDAAS0030	(TC)10	2	20	CACGCTCTATAAATCAACG	52.44	ACCATCACATACACGCAC	53.7	186	CACGCTCTATAAATCAACGACCCTCGAACTCGTACGACCATTCACCCAACATTCACGAGTGCTTGTGGAATTTGGTATCTGTCTCAGGCTCACAAAGTCACAGCTCACAAGTACGTTTAGAATTTCGAATCTCTCTCTCTCTCTCTCTCTGTATCTGAGTGTATATATGTGCGTGTATGTGATGG	√	3		√	2	p
GDAAS0031	(TC)12	2	24	GGAGCCCAATTCTCTCTC	55.98	TTGATAGGAACCCAGACC	53.7	171	GGAGCCCAATTCTCTCTCTCCTCTCGCTCTCTGCCTGTCTCTCTCTCTCTCTCTCTCTCTCTTCCCTCCGGCGGAAACCCTAGATCTGGGTCGTTTCGAACGGCTGGAAATCGGTGGCCGAGGTTTGGATTCAAGAAACCCACAGCGTTTGATGGTCTGGGTTCCTATCAA	√	3		√	3	p
GDAAS0032	(GAGCT)5	5	25	GTTATTACTTTCTGCCTCTG	53.35	CTACCCAACCTTGTCACC	55.98	118	GTTATTACTTTCTGCCTCTGATCTGCGAGCTGAGCTGAGCTGAGCTGAGCTACCTAAAATGTCTATACTTGTGACTCATTGTAATAAGGAGGTGATCGATGGTGACAAGGTTGGGTAG	√	3		√	3	p
GDAAS0035	(GA)23	2	46	GGAAAAGCAGCGAGAAAGAG	57.45	GCGACGATGGATTTGAGC	55.98	231	GGAAAAGCAGCGAGAAAGAGAGAGAGAGTGAGAGAGAGAGAGAGAGAGAGAGAGAGAGAGAGAGAGAGAGAGAGAAATGGGGCTGAGCGAAGATCAAAAGTCGTCGATGAAGGAGGCGTTTACGCTGTTCGACACTGACGGCGACGGCAAGATCGCGCCGACGGAGCTAGGGATTTTGATGAGGTCTCTTGGCGGGAACCCGACCCAGGCGCAGCTCAAATCCATCGTCGC	√	2		√	2	p
GDAAS0036	(CAGTTT)3	6	18	GGGACGTTTGCATGACAT	53.7	AGAGTAAGGGTTCTTGACG	54.59	242	GGGACGTTTGCATGACATATATGAGCGTACGTGCATAAAGAGACAAGATTCAAATCTTCCAGTTTCAGTTTCAGTTTCGAGGTTGAAAAATGGATCTGGTGGACAAGGCTAAGAATTTCGTGGGAGAAAAGCTGGCGGAGATGGAGAAACCGGAGGCCAGCATCGCCGACGTTGATATCAAGGGTGTTGGATTCGACGGTTTTTCCTTTCTAGCTAAGGTCGACGTCAAGAACCCTTACTCT	√	3	p	√	3	p
GDAAS0037	(CAGAAG)3	6	18	ATTCCATTGTCTCAGTCG	51.42	CTACATAGTGCAGAAAGC	51.42	197	ATTCCATTGTCTCAGTCGGGTGAGATTAAGCTCCCAACCTTTTCTGATTTCTGGAAGAAACCAGAAGCAGAAGCAGAAGCTGCCTAACACACATGATCATTAACAGTGGTGTTATATCATTATATGTAGTCATAACAAGATGATGAGATGATGAATAATGTAGTTTTACAATAACAGTTGCTTTCTGCACTATGTAG	√	1		√	1
GDAAS0038	(TTC)6	3	18	CACAGGCAGTGGAGGTCG	60.53	CGGGGATGAAGAGTTGGA	55.98	230	CACAGGCAGTGGAGGTCGAGTCGAGTGTTAGCTAACGTCGCCCTCATTTCTATCATTCTCCCGTCTCCTTGCCTCTTTCGTCGCCACCGGCCCTACGTTCAGACATGGAGAACTCATATCGCCGCCACTCTCTCATCCCAAGCTTCCTCTATTCTTCACCGCTTTCTTCTTCTTCTTCTTCTTTCGCTTCCAAAACTCAAATCACCGCTGATTCCAACTCTTCATCCCCG	√	7		√	7
GDAAS0039	(GA)16gttgag(AGCGAA)3	c	57	GGGGCTCACATCTCGAGAG	61.07	TCATTCCGCCATCGTAGC	55.98	117	GGGGCTCACATCTCGAGAGAGAGAGAGAGAGAGAGAGAGAGAGAGAGTTGAGAGCGAAAGCGAAAGCGAAGATGTACGGCTTCGAGCGTGTGAGCAGCAGCTACGATGGCGGAATGA	√	6	p	√	6	p
GDAAS0040	(CACGGC)3	6	18	GGAGGCAGCGAACACCAC	60.53	CCCACCCCACCGTTTGAC	60.53	221	GGAGGCAGCGAACACCACGACAAGGACGATAAGAAGAAGAAAAAGGAGAAGAAGAAGAAGCACGGCGAGCACGGCCACGGCCACGGCCACCACCATGACAGCAGCAGCGACAGCGATTAGACGTGTACGTCCGCCGCCGTTGGTGCAGTTTCCGGTGGTATGGAGTTCCGATGAGATTGACGGAGTAACAATTAAATAAATAAGTCAAACGGTGGGGTGGG	√	2		√	2	p
GDAAS0041	(CGGAGA)3	6	18	CTTATCGGAGCTTTCTACC	54.59	TTGTTGGGGACGTTGTAG	53.7	279	CTTATCGGAGCTTTCTACCTTATTTTGTTGTTTACTCCTCTCTCCATCTATCTAGCTTCTCTCGGAGACGGAGACGGAGAGAATGAAGGGCTCTCTCAAAACCCGATATGACCTAGACAAAATGGCGGCCGCCGCCACCGTCTCCGTCAACGCCGGCGACCTCAAACTCCGAGCTACCATGACTGACGCCACCGTTGTCAAAGGCCCCTCCTTGAACGGCTTAGCTCTTGCACTTGAGAAACCTGGCGATTTCATCGTCGACTACAACGTCCCCAACAA	√	1		√	1
GDAAS0042	(GAA)6	3	18	CAGAATCAAGATCCCCATC	54.59	CCTCCAAATCATCATCAGTC	55.4	255	CAGAATCAAGATCCCCATCTCCACCACCACGCCATGGAAGAACCCTTTTCCATGAATTTGAAGAAGAGGAGGAAGAGGGGGTCTGTTATAGAAATGGGTTTGGGTGGTTCAAGAATGAGGACAGAGAGGATCCATGGGAGACCATGAAGGCGAAGAAGAAGAAGAAGAAGCAGGTGTTTCTTGAAGGGTATGTGGAGACATCAGATGAGGATGAGCTTGGGAGGACAAAGAGCTTGACTGATGATGATTTGGAGG	√	5		√	5
GDAAS0043	(CTCTCG)3	6	18	GACTTGCTGAAGACAAACTC	55.4	AGGAGACCAGTTAGCGTG	55.98	110	GACTTGCTGAAGACAAACTCCTGCGTCTCTTTCTGCTCCCAAATTCTCTCTCGCTCTCGCTCTCGCTCGATCTAATCGCCATGACGAAGCAGCACGCTAACTGGTCTCCT	√	2		√	2
GDAAS0044	(TTGAA)5	5	25	TCATTAGCAAGACCAGAG	51.42	AAAGAGGGGAGTAAGTAG	51.42	146	TCATTAGCAAGACCAGAGAGAGAGAGAGAGAATAGTGGTCCATTGTTATCACAAAACCTAAACGCTCTTTGAATTGAATTGAATTGAATTGAATTGGCTGCTGTATATACTCTTGAGCTCGAGTATTTCTACTTACTCCCCTCTTT	√	3		√	3	p
GDAAS0046	(TGATT)4	5	20	CCTCCATCCCTTCCACTC	58.26	GCACCCAAATTAAATCAGAC	53.35	139	CCTCCATCCCTTCCACTCGCCGCCTGCCCATTCATCATCTGCCTAATTATTTATGCTTTTCTGTGTGTAATTATGAAGAGGATGATTTGATTTGATTTGATTTGATGGTCTTTGACTCTGTCTGATTTAATTTGGGTGC	√	4		√	4	p
GDAAS0047	(TTC)7	3	21	TTCTGACCTGCGAAATCG	53.7	TGGACTTCCTCTGCCTTG	55.98	236	TTCTGACCTGCGAAATCGAAATCTTTGGAAATGGCTTCTCTTGTTCTCTTGATATCTGAGCTTCTCAAACATGAAAGCATAGACACTTTGCTTTCTTCTTCTTCTTCTTCTTCGGGTGCCAAATCTTGCGCTGCAATGGTTGCCAGGAATTCTCAGTCCTATGGATACAACAGGGATTCCAAGAATTCTTCCACAGGATTCAATGGCCATAACAACAACAAGGCAGAGGAAGTCCA	√	2	p	√	2	p
GDAAS0048	(AGAC)5	4	20	CGGGGCTCCTTCCATATC	56.13	CGAGGCGGACTGCTTCTG	58.26	260	CGGGGCTCCTTCCATATCACCAACACAAAAATCACTCCTCTCAGTATAGCTAAGCTAAAGCTATAGGATTTTGTAGTAACCGCCGAGACAGACAGACAGACAGACAGTAAGCTCCGCGCGCGATCATGGCTTCCACACACTGCTTCTACTTGCACCACCATGGACTCTCCGCCCCTGCTAGGCCATCTTCCTCGCAGCGTTACGTTCCGGTACTGAAGCCTAACCAGCTTGTCTGCCGCGCTCAGAAGCAGTCCGCCTCG	√	3	p	√	3	p
GDAAS0049	(AT)12	2	24	GTTCAAGATCAACAACCAGAG	58.26	GCCAATCCTCCAACTTTC	60.53	218	GTTCAAGATCAACAACCAGAGTGCTCTATTATGTAAACTTGAATCAATCAATCAATCCAAGTCAAATCTATGAAATCCATCACTCTCGTCAAAATGGGTGTGCATATATATATATATATATATATATAAGAAGGTGTTTGGAACAAGTTTTGGCCTTGCAATATGATTATGTTGAGGGTTGGCTTACAATTGAGTGATTAGAAAGTTGGAGGATTGGC	√	8	p	√	8	p
GDAAS0050	(AG)12	2	24	AACCCATCCCTTCTCACC	56.13	ATTCTCCACGCAACCAAC	53.7	124	AACCCATCCCTTCTCACCCGACAACTTCACGCTTCTCCCGGGAGCAAAAAGATCGCTCGGGGTTTTCTACAAAGCAAATGAGTATGCTTCGATGAATCCCAATTTTGTTGGTTGCGTGGAGAAT	√	3		√	3
GDAAS0051	(AGCAGG)3	6	18	TCGTCGCTCATCTCGTTC	55.98	GGACCCTTCAGACCTTGTC	58.91	276	TCGTCGCTCATCTCGTTCAAGTTCGTTATCAATATCATCTCTGTCATCACTCGAGTCTTCTTCAGTAGACAAACAAAAAGCAGTCCACATTGAGAGTGAGATTGCAGGAGGAGGAGGAGGTTCTTATTGTAACGAAGCTGAGAATAAGGGAGGGGAGAGAGATCCGATTGAGAAGCAGCATGGGAACAGAAGGTCGTCTTCGTCAGTGAACCAGTACTTTTGCTTTGGTGGTCCACCAGCAGGAGCAGGAGCAGGAGGACAAGGTCTGAAGGGTCC	√	3	p	√	3	p
GDAAS0052	(GAA)10	3	30	CATCCTTTTGATTTACCC	49.14	GAACCCAAGAACAACTGC	53.7	262	CATCCTTTTGATTTACCCAAAAAAAAAAAAAATCATCATCTTTTGCATCAAAGAAATCCAGTTTAGAGTATCTGAAGAAGAAGAAGAAGAAGAAGAAGAAGAAGAGGATAGATAGCTATGGCGGATATTGCTATGTTGGTTGCAGAGGAGTACGAGAGGCGGGTCAAGAATTCGAGAAAGTATGGTGGGGGTGAAGAGATTGATTTCCTGTCTGGTTTCTCAACTGTTTCCCAGAAGCTGAGGAGCAGTTGTTCTTGGGTTC	√	2	p	√	2	p
GDAAS0053	(TTA)8	3	24	TGATGAACAGTGAATCCGAG	55.4	AAATAATGGCAAGGTGGG	51.42	165	TGATGAACAGTGAATCCGAGAATGAGTGAATCCATTGGCTGGTTTTATTATTATTATTATTATTATTATATTTAAAAAAAAAAAAATGGGTTAATGGGGTAGCACGGTTACCCCATGTGACTTTTCTTAAAGTGGGGGACAAAGTCCCCCACCTTGCCATTATTT	√	4		√	4	p
GDAAS0054	(GCACCA)3	6	18	TGAGCCTCCAAAGCCTAC	55.98	TCCCACAGTTCTGACCATC	56.75	206	TGAGCCTCCAAAGCCTACTACTAACAATGCTGAGGCTCCTCTGAATCAAGGAACAGCTGTTAGTGCTGGAACTCCACAGAAATCGGTTGCACCTGCACCAGCACCAGCACCAGCACCGCCTGCAGATGCTACCAAACAGATACCAGCTGGGGTCCCCGGGAGCAAAACAAATAACTACTTCCGTGCTGATGGTCAGAACTGTGGGA	√	2		√	2	p
GDAAS0055	(AATA)10	4	40	GCGACATAGCAAAGGGAG	55.98	GCCATTTCTGAAATATCCCAAC	56.79	299	GCGACATAGCAAAGGGAGTTGTTGCAACGAAACCGCGGTGCTGTGCTGCAATCATCGGCCGTGCTAAGCTCCTGGGGTATACTCCACCGTGCTGTGGCTGAGGACATGACAAGTAAAATGAGACAGAAGGAATAATAAATAAATAAATAAATAAATAAATAAATAAATAAATAAAGCGTGTCTGAATTATAACTCTAGATTGTTGTGTACATACTAAATTTCCTACTCTACTCTAGCTATTTTCTTCATGTTGGGATATTTCAGAAATGGC	√	4		√	2	p
GDAAS0056	(TGA)8	2	16	TCGGGATACAGAGGCGTG	58.26	GTGCTGGCGATGGTGGTG	60.53	125	CGGGATACAGAGGCGTGATGATGATGATGATGATGATGAGAGCTATGGTCGCAAGAAATATGGTGATGGGGATGACGACGATAATGAGGAGCGCAGGCATCACCATCACCACCATCGCCAGCAC	√	2		√	2
GDAAS0057	(GA)13	2	26	TAAAGACTATCTAAGGCACG	53.35	TGAACTCCTGTTAAACCC	51.42	244	TAAAGACTATCTAAGGCACGCATAAGGGTATTGGTGAAGAAAATAAGATTAGGGTTTAAGCAAAACTCATTGAGAGAGAGAGAGAGAGAGAGAGAGATATGGGAGCCAAAGGAAGGAAGAGAAGGAAGAAGAACTACAGAGAATCGCATAAAGGGAATACCAGACTCCCGCCCCCACCTGACCCCTCCTCCGTCGATGCCCTCCCTTCTAAGCTCCGCAAAATCATGGGTTTAACAGGAGTTCA	√	3		√	3
GDAAS0059	(TTTGTT)3	6	18	CGGGTTCTTCAGAGGTTA	53.7	TTGACGGAAGGATGTTAC	55.98	162	CGGGTTCTTCAGAGGTTAATTGCAGTGCGCTTTGCCTACGAGGAGCCCTTAGTACGTTGAAACTGAATTAATTAGTTCCATCAGATTAATTTTAGTTTGTTTTTGTTTTTGTTTAATTTTCCCATTGAGGGCGAAGACGACTATGTAACATCCTTCCGTCAA	√	2	p	√	2
GDAAS0060	(GGAGAT)4	6	24	GGGGTGACAAGCACTGGT	58.26	CGCCTCGGGTGTAAGATG	58.26	161	GGGGTGACAAGCACTGGTGAATTGGAAGGGCTGCCTAGAAATGATAATCTCCTGGATAAAATTAACAAAAAATCCATAGAGAAAAACGAGGCCAGCCTTGGAGACGGAGACGGAGATGGAGATGGAGATGGAGATGGGCGGAGCATCTTACACCCGAGGCG	√	2	p	√	2	p
GDAAS0061	(CTT)6	3	18	CTCTGCCTCCTGCTGCTC	60.53	TGGGGGGAGTGAGACAAG	58.26	207	CTCTGCCTCCTGCTGCTCTTCTTTCTGCTAGAGCGACCCTCAGAATCCGATTCTGAATCTGAGGATGAATCAGAGGACTCAGACGTTGAGCTATACCTCCGGTGTCTTCTTTTCCTCTGCTGCAGCTTCTTCTTCTTCTTCTTCCTTCTTCTCCTCCTCTCTTCCTCTGAGTCAGTTGAAGAAGAATAGCTTGTCTCACTCCCCCCA	√	2		√	2
GDAAS0062	(AAG)6	3	18	TTCCTCGTGCTACATTAC	51.42	CTATGTGCCTTTCAATAC	49.14	234	TTCCTCGTGCTACATTACTAACACGTCGAAATTTTTTCTTTGTGACAGAATTTTGAATTTTCTTTCGAGACTGCTATTATCACAATAACTCGAAATTTCGTATTCCCCATCATAATTTATTCTGCACCCTTTTGTTCTCTGGTGTATCTATATACCCTTACAAACTAGACAAGAAGAAGAAGAAGAAGAAAAACTCCATACTAAATAAGCAAAAATGTATTGAAAGGCACATAG	√	4	p	√	8	p
GDAAS0063	(AGA)6	3	18	CAGGCTTAGCATACACAG	53.7	CCCAAGAGGAGGATAGGC	58.26	217	CAGGCTTAGCATACACAGCCGAGGAGAAGAAGAAGAAGAAGAACATGGCGACGGCGCCGGTAGAATCTGTTCAATGCTTCGGGCGTAAGAAGACGGCGGTGGCAGTGACTCACTGCAAGCGCGGCCGCGGACTCATCAAGATCAACGGCGTCCCAATCGAGCTGATCCAGCCGGAGATCCTCCGCTACAAGGCCTTCGAGCCTATCCTCCTCTTGGG	√	2		√	2	p
GDAAS0064	(TACA)5	4	20	AGAACTAAACCCAAACATCG	53.35	CCATAGCCAAATTAAAGAG	50.28	153	AGAACTAAACCCAAACATCGCTGGGCGCTCACAAGGAACTGAAAATTATATTAATACTTCATCAGAGATCGAGTATTTACATACATACATACATACATGTCCATCGATTTTGTTCATTTTTTGGATTCTTCTATCTCTTTAATTTGGCTATGG	√	4	p	√	4	p
GDAAS0065	(ATC)6	3	18	CCACCTGTCCGTCAAACC	58.26	CCTGCATGGGAAATAAAATC	53.35	122	CCACCTGTCCGTCAAACCCACCTTTGATTCTTAATTTCGTATATAGGCAGGGATTAGAGATCATCATCATCATCATCAAATTAAAATGTATTATTATTAGTTGATTTTATTTCCCATGCAGG	√	4	p	√	4	p
GDAAS0066	(AGCGGA)4	6	24	ACCTTCATCCGCCGTTTT	53.7	CGGAATGGAGGCGTATCT	55.98	183	ACCTTCATCCGCCGTTTTAACAGAAGCAAGAGCGGAAGCGGAAGCGGAAGCGGAGGGAGGCAGGGGAAATTTCAGTACGATCCTCTGGATTATTCCCTTAACTTCGACCAAGGCCCCGGGAATTTGGAGGAGGAGACTGAGTACGCCTACCGGAACTTCTCCGTCAGATACGCCTCCATTCCG	√	5	p	√	5	p
GDAAS0067	(GGGTTT)3	6	18	TCTGACACTGAGGCGTAC	55.98	GGGAGTTCTTCTTCTTCG	53.7	96	TCTGACACTGAGGCGTACGTTTTGGGGTTGGGGTTTGGGTTTGGGTTTCCCATCTCCAACCACACAAAAAACGAAGGCCGAAGAAGAAGAACTCCC	√	1		√	1
GDAAS0068	(AG)10	2	20	GATAGAGGGAGGGAGGAG	58.26	GATGGATTATTGTGCTGAG	52.44	102	GATAGAGGGAGGGAGGAGGAAGGAGGAACTAGAGAGAGAGAGAGAGAGAGCAGCATCACATGGCCTCGTTGCCGCTGGGGCCTCAGCACAATAATCCATC	√	2		√	2	p
GDAAS0069	(TCGATT)3	6	18	ATCGCCCTGCTTCCTTGC	58.26	TTCTTCGCCGCCGTCATC	58.26	194	ATCGCCCTGCTTCCTTGCGCTTCAGGATGCCTCACATCCCCTGCATAAACCCTCCCGTCGATTTCGATTTCGATTTTGACGGCCTTAGCAACGGTGATGCCGATGATCAAATCGTGTTCTCTGATGAATATGATAACAATGCGAATGATGATCATCATCATCAGTGCTGCGAAGCCGATGACGGCGGCGAAGAA	√	3		√	2
GDAAS0070	(AG)11	2	22	CTCTTTCTATTCTGGGATTC	53.35	CCATTAACTTGGGACTGT	51.42	244	CTCTTTCTATTCTGGGATTCCCAGAAATTCAAAGGCTTGTGAATTGTGGGCTTGTGGCCTGTGGTGTTTCAAGAAAGAGAGAGAGAGAGAGAGAGAGAAAGGGAGGCCAGCTGATAAAGCACCCACCTTTATCTCTTTTGAATTCAAAGCCAAAATATTTTCTGAAGTAAAACAAGAAAGAAAAATTCATGCCAACAGCTTCTTCTCTGGGCTCATCAACTCTCTTACAGTCCCAAGTTAATGG	√	2		√	2
GDAAS0077	(GAA)8	3	24	GGGCCATTGTTAAAAGAG	51.42	CCAATCAATCCTCCTGTC	53.7	263	GGGCCATTGTTAAAAGAGTAAAGGAAGAAGAAGAAGAAGAAGAAGAAAACGAGGAAAATGAATACCGACATTACAGCTTCTGCGAAGCCGGAATATCCAGTGATAGATCGGAATCCACCCTTCACAAAGGTGGTGTCTAATTTCAGCGCCCTCGATTACTTCCGATTCACCACCATCACCGGCATCTCCGTCACCGTCGGCTATCTCTCCGGTATAAAGCCGGGTATTAGGGGCCCGTCAATGGTGACAGGAGGATTGATTGG	√	1		√	1
GDAAS0078	(GAAAAA)3	6	18	GCATCAACAATCATCCCAG	54.59	GCCTTGGCATGTTTCTTG	53.7	234	GCATCAACAATCATCCCAGTCTCAATCTCAGGCTCATGGTCAGCCTCAGCATAACAATACTGCATCAGCAAAGCATGAGTCGAAGTAATAGCAGCTTTTGATCGACGGCACACAATTTGAAAAAGAAAAAGAAAAAAAATCAATGTGTGCCTATGGCCCTGCATTCTATACTAGTAATATCCCATTCAATGCATTCATTCATTAGTTTTGTGTTTGCAAGAAACATGCCAAGGC	√	2		√	2
GDAAS0079	(AAG)9	3	27	CACAAAAATCCCAGTCAAC	52.44	ATTTCGCAGAGCAAGTGG	53.7	119	CACAAAAATCCCAGTCAACAAGAAGAAGAAGAAGAAGAAGAAGAAGAAAGACAGGAAGGCGGAGAGATCGGAACCATGTCGTGGCAAACCTACGTCGACGACCACTTGCTCTGCGAAAT	√	1		√	1
GDAAS0080	(TTTAAT)4	6	24	GGGAAGATCAGATTTGAAG	52.44	TTGAAGAACCCAAACTCG	51.42	151	GGGAAGATCAGATTTGAAGCAGCTTAGCCATTTAATATCGTATTGTGTTTAATTTTAATTTTAATTTTAATTTTGTATGTATGTATGAGCTGAGGTTACGTTGTAGCCCAGCATCGATCATATCATATGTGATCGAGTTTGGGTTCTTCAA	√	3	p	√	2	p
GDAAS0082	(AAGA)5	4	20	GAAGAACAAAATGAAGAAGC	53.35	TGGAGCAGAAACGCAGTC	55.98	137	GAAGAACAAAATGAAGAAGCAAAAGTATGATGATAATAGGAAACAAGAAAGAAAGAAAGAAAGAAAAAGATAATAACAATGAAATCCAGAGATCAGAATCAGCAGCAGCAAGCACTGCAGACTGCGTTTCTGCTCCA	√	7	p	√	2
GDAAS0084	(GCG)7	3	21	GCAGTAGAGCACGCAATG	55.98	GGTTCGGACGATGATGAG	55.98	104	GCAGTAGAGCACGCAATGGGAGGGGCTCTGTCCAGTGTGCTGGGTGGCGATGCGGCGGCGGCGGCGGCGGCGGCATCAACCGATGACTCATCATCGTCCGAACC	√	5	p	√	3	p
GDAAS0086	(TTC)6	3	18	ACGAGGACTCCCTTTACC	55.98	GTTGGATTTCATGGCTATC	52.44	245	ACGAGGACTCCCTTTACCTTGCATTCTCTCTCCTGCTCTTCTTCTTCCTCGTTTCTTCTTCTTCTTCTTCAATTTTTAGGTATTTATTTATACGTTTTCACTTAGTTTAAATACCCTCTTTTTATCACAGGCAAAACAGTTAGTCTTGAGTTCTTAGAAATTAATTTTTTGAGGTATAAATGGAGTGCATTGAAGCTAGAGCGTTTAAGTCGAGTGCTCTCAAGAAGATAGCCATGAAATCCAAC	√	3		√	3
GDAAS0089	(GCAGTG)3	6	18	CAGGTTGGTCCCCGAATG	58.26	CCCCAGGAGATGAAATGC	55.98	209	CAGGTTGGTCCCCGAATGCTCATCGCCCTCTAGTTGACTGCATCAACAGCCTGAATGGCTGACCCGCCGCTACGTGCTTCTGGTCCCCTTTGTGTTATAATCGCCATTTCAGTGGCAGTGTCCAGCCAAGTAACTGCGGCTGCAGTGGCAGTGGCAGTGTCCAGCCAAGTAACTGCGGCTGCAGTGCTGTCGCATTTCATCTCCTGGGG	√	1		√	1
GDAAS0090	(CCGAAG)3	6	18	CTGGCTTTATTCATCGTATTC	54.18	ACATTGGCACAAACTCCC	53.7	161	CTGGCTTTATTCATCGTATTCAACATTCTCTTTTGCACCATGGTGAGTGCATGTGGCACTTGCCCTAGCCCTAAACCGAAGCCGAAGCCGAAGCCAACACCAAGCCCTTCTAAGGGCAAGTGCCCTAAAGATGCCCTAAAGTTGGGAGTTTGTGCCAATGT	√	2		√	2
GDAAS0091	(TGTTT)4	5	20	GCAATCTCAGCACCAACAC	56.75	TACGAAACTAATGCCTTGTG	53.35	253	GCAATCTCAGCACCAACACATTCATGTCTAGATCAGACCCCAACCTCAATCTTTTCTTGGCCTTCACCTGAGAACAGATAGATGGAGATTTAGGCATATTTAATTCGTATCCATTGTATTTGATTATATGTGTTTGGTTATGTTTTGTTTTGTTTTGTTTTTGTGTTACCTTAGTGTTTTTTTTTTTTGGTTTGGTTTATCCTTCATCTTGTAGCCCATGGCTGATCAGTGATCACAAGGCATTAGTTTCGTA	√	1		√	1
GDAAS0092	(AGAGA)4	5	20	CGAAATGTAGAAGAGGGAGTG	58.08	GGGTCGGATCGTTTGTAAG	56.75	162	CGAAATGTAGAAGAGGGAGTGGGAGAGGAGAGAAGAGAAGAGAAGAGAATCTGCAAGTCAACAGTAAGCTACCATGTCGGACTCCAAAGTGGAGACGATTTCAAGGATGGCGCAATGGAGGATCGAGAATTTCGGATCCTCAACTTACAAACGATCCGACCC	√	1		√	1
GDAAS0093	(CT)16	2	32	GTGGGACCAAAGAATCGG	55.98	GCGAAGACGGACGAACAT	55.98	230	GTGGGACCAAAGAATCGGCACGAGGCCTCGTGCCGAATTCGGCACGAGGCTCTCTCTCTCTCTCTCTCTCTCTCTCTCTCTCGGCTCAGCAATGGATCGGAGCAGAAGTTCCTCTTTCACCTACCTAGTCATCATCTCTCTTCTATCTCTCCACTACGCGGTTACCGATGGATCCCCGGGAGTTTACTTCCTCGATGGTTCGGCTCACCAATATGTTCGTCCGTCTTCGC	√	1		√	1
GDAAS0095	(CGCT)5	4	20	GCACGAGGCTTGTTTGTG	55.98	AACGCACGCTTAGGTCAG	55.98	183	GCACGAGGCTTGTTTGTGTCCACGAAATACGAATACTGCGCTCGCTCGCTCGCTCGCTACCTACGCCTTTCATATTTGGACTTTTTTGTTTATATATAATTTTCTAAACCTACTCATTTTCCCTCTGTATCGATCATAATAACCTCGACATTTCCGATAACGTCTCTGACCTAAGCGTGCGTT	√	2	p	√	1
GDAAS0096	(CCTA)5	4	20	GCTGCTCCCTCCTTGTTC	58.26	ATCCGATCTGGTCTTTACCC	57.45	108	GCTGCTCCCTCCTTGTTCCTACCTACCTACCTACCTACTAGTGCTTTGTATTTTGCTTACAATTTACATTTGAGTTGTGTAGTGTCTGGGGTAAAGACCAGATCGGAT	√	3		√	1
GDAAS0097	(ACAT)5	4	20	TCTCTTCCAATACTCATACCC	56.13	TCTCCCTCCCTTATCCCT	55.98	261	TCTCTTCCAATACTCATACCCTTATTATCAGAGATTCCCTCTCTACTTCTCTGTGTATATACACATACATACATACATACATAGAATTGTGAAAGAAGAGATTGGGTTATGATGGCGGTGGTGATCAGCAGGTGTTCTCACACTTCCCACATCACTGAAATCATCATCACCAGCTTTTTCCGCCATAAGATCTAAAAACCCAGATTTAATTTTCCGTTTATTTGTGTATGCAAACCGGGTTTAAGGGATAAGGGAGGGAGA	√	1		√	1
GDAAS0098	(CTT)7	3	21	GCTGCTGTTACCACTTACC	56.75	GTAGCGGAGATTGACGAG	55.98	242	GCTGCTGTTACCACTTACCATACACATACACCATTATGAAGGGGATAAGCAGTCTCCTCTCCTCCTTCTTCTTCTTCTTCTTCTTTTTCTTGATTGCTACTGTCAATGCTTCGCCGGCGGCCCAAACTCTCCAACTGCACCCGCAGCCGGATTATCAGTACCTGAACCCAAAGCTCCCTCCTAGAGCCCTTTCCAACTCCAAGAAATACGAGGGCTCATCTGACCTCGTCAATCTCCGCTAC	√	1		√	1
GDAAS0099	(ATT)11	3	33	AATCTTCGTCACCCTCTTC	54.59	GCCCTGTCTCCCACTTTT	55.98	155	AATCTTCGTCACCCTCTTCTTCTCCGGTGAAGAAGCAAAAGAAAATAAAGATGAAATGGGTTCTGCTTTCTTCCTCTAATTACGGATCAATTATTATTATTATTATTATTATTATTATTATTATCATTATAATAAATAAAAGTGGGAGACAGGGC	√	3		√	3	p
GDAAS0100	(GAAAGT)3	6	18	GTGCTCGGATTTCTGTTTC	54.59	CCTTGACCTCCATTGCTG	55.98	180	GTGCTCGGATTTCTGTTTCTTTTGATGGCGAAAGTGAAAGTGAAAGTGGGGATGAGCTTTTTGATTTGGGGAATTTTGAAGAGAACAGAATCTTGTCGGAGGAATCTCTGATGCGATTTCAAGAATTTCGGGTCGGATTCATGGCGGAAAAATCAGTTGATTCAGCAATGGAGGTCAAGG	√	2		√	2
GDAAS0102	(AGA)6	3	18	GGCGTCAATGTGGACAAG	55.98	CCAAATAAGCCTTCAACTCC	55.4	202	GGCGTCAATGTGGACAAGATTGATGACAAGTACTTCGCTAAGCAGGCTGAGAAGAAGAAGAAGAAGACTGAAGGAGAGTTCTTCGAATCTGAGAAAGAGGAGAAGAATGTGATCTCACAGGAGAAGAAAGATGAGCAGAAAGCTGTGGATGCTGCATTGATCAAAGCCATTGAAGCAGTGCCGGAGTTGAAGGCTTATTTGG	√	2		√	2
GDAAS0104	(CGG)6	3	18	CGAACTGCCGAACGATAC	55.98	GCTAGGCTGGTGGAGGAC	60.53	124	CGAACTGCCGAACGATACCAACAAGAATAACGAATCCGCCAAAAACTCGCCGCCGCCGGCGGCGGCGGCGGCGGCTGATGAGGGATATGCATCGGCTGATGACGCCGTCCTCCACCAGCCTAGC	√	3		√	3	p
GDAAS0105	(CGG)6	3	18	AGCGATGTCGTTTAGCGG	55.98	TTCACGTACTGGCGGAGC	58.26	267	AGCGATGTCGTTTAGCGGACTGAGCGGAGGGAGTTCCGCGGCGGTGTTGCTGCAGAGGCCGAGGACGGTGCCGGATTTACTCGCCGGCCGGAGAAATTCGTCCGCCGGATCATCGGCGGCGGCGGCGGCGGTGCAGTTTCCGCCGAAGCTAACGAAGCTGCTGCTGAATGTGACGATACAGCGCAGCACCGGCGCGTTGCAGGTGCTGATCCCGCCGGATTCCACCGTGGACGACCTCATCGCCGCCGCGCTCCGCCAGTACGTGAA	√	1		√	1
GDAAS0106	(GAAGCC)3	6	18	GCCCTCAACCTTGTCCTC	58.26	GCTCCAATCACCACCTTC	55.98	185	GCCCTCAACCTTGTCCTCTTCGCTTCCGTGTCCGGCTGCGGCTCCTGCGTGAAGCCGAAGCCGAAGCCTGCATGTCCGCCGCCGTCTACTCCAGTTCCGGCTCCAAAAGCCAGCTGCCCCATTGACACGCTGAAGCTGGGAGTGTGCGCCGACGTGCTAGGCTTAGTGAAGGTGGTGATTGGAGC	√	1		√	1
GDAAS0107	(TGA)8	3	24	TTCTCCGTATTTCCCTCT	51.42	ACAGATTTGGGATAGCAG	51.42	218	TTCTCCGTATTTCCCTCTACTTTGTAATCATCACTTCTTTGTTATTTTCCGGATGTTGATGATGATGATGATGATGATGATAACTCTTCACCACAATAGTTTCCTCCTTTAGAAATTGAAAATCTTATCCCAACAATAATTTCCTTTCTCCTCCCTTCTCTACCCTAGACTTGAAGAATTTCCAGATCTCTTATCTCTTTCTGCTATCCCAAATCTGT	√	1		√	1
GDAAS0108	(GCCTCC)3	6	18	GGCACGAGGTCAACTTAC	55.98	AGATTTAGGGAATGAGGC	51.42	200	GGCACGAGGTCAACTTACTCCCTCTTTTGCCTCCGCCTCCGCCTCCACCTCCACCTCTGCCTCCTTCCATCCGTCTTCCATTAATTTCTGAGCTTCTTCGATCTGACGAAGCCGACGACGAAGCTCTTGGATTGACGACTCACCGGAGCTCCTCTTCCCTTCTCTATTCTCTCAATCCTTTTGCCTCATTCCCTAAATCT	√	2		√	2
GDAAS0110	(AAGCCA)4	6	24	GCATGTAACACTTGCCCTAG	57.45	TTCCGATTGTAATGTTGAGC	53.35	148	GCATGTAACACTTGCCCTAGCCCTAAGCCAAAGCCAAAGCCAAAGCCAACCCCTACCCCTTCATCAAAAGGCAAGTGCCCTACAGATGCCCTAAAATTGGGGGTTTGTGCCAATGTTCTGAATGGGCTGCTCAACATTACAATCGGAA	√	1		√	1
GDAAS0111	(ATAG)5	4	20	AAAGCCATCCCATAAACG	51.42	CCCAATTCCAATCAAACTAC	53.35	296	AAAGCCATCCCATAAACGTGGCACAACACTATAGGTCAATTCCCACAATCTTAAATTTAATTTTTTTTGTGCAAATAATTTCTTCCGTAAAAGAAAAAGTGAAAAAATTTCAGGTATATAGCAGATTAATAAACCCTCACTCCCTAAAAATCTCTCATTGCATTCTCAATCGTAGCAGAGAAATCAATAGTCGCTGTGTATTTGGCTGGTGTATACGTAATCATGTATGCGTGTGTTCGCGTATATGTTTGTTAATAGATAGATAGATAGATAGTTGTAGTTTGATTGGAATTGGG	√	2		√	2
GDAAS0112	(TCT)6	3	18	TCGGCACGAGGCAACAAC	58.26	ATCTCCGCCAGGCTGTAC	58.26	278	TCGGCACGAGGCAACAACCCACTCTCCCCCGTTATCTTGCGCCTGAAAGCTCCACCCCCCACCCCACCCCACTCCCCTGTCTTCTTCTTCTTCTTCTTCGCTCTCAGATTCTCTCTCTCTATATATAGATACATTAATACTACATTGAGTAGATTTTGTATACTCTGTATCTTGTGTATTGCAGCTTTAAGTGTAGCGATTGATAAAATGGATCCTCCGATAATCAATGAGGCTTCATTTTCGGCGGCGAATCCGGCGGCGTACAGCCTGGCGGAGAT	√	1		√	1
GDAAS0115	(AAGCTC)3	6	18	CGGACCTACCTCGGAATC	58.26	GCACCATAGTCACGCCAG	58.26	137	CGGACCTACCTCGGAATCAGGAAAAGCAGCTCGAGCAAGCAGAAGCTCAAGCTCAAGCTCCCGGCCGATGCTCATGCGGCTGAGATCCTCCCGACCAGCGATCTCCCCTCCGACTTCGACTGGCGTGACTATGGTGC	√	1		√	1
GDAAS0116	(AAGCCT)3	6	18	TCCATCGGCTCGGTCGTC	60.53	TAGCGGGCTTCGCCTTCG	60.53	197	TCCATCGGCTCGGTCGTCTGCTGCCAAGCCTGCTGCTGCCCCGGCCGCTCCGGCCAAGAAGAAGCCTGCTACGGCGGCCAAGCCAAAGGCTACCAAGGAGAAGAAGGCTGCCGCCCCTGCCAAGCCTAAGCCTAAGCCTAAGGCCAAGGCTGCTGCCAAGCCCAAAGCCGCGGCCAAGCCGAAGGCGAAGCCCGC	√	1		√	1
GDAAS0117	(TCT)7	3	21	AAGAATACGGCACGAGGC	55.98	CCAAGCAGTGGTGGAGAC	58.26	192	AAGAATACGGCACGAGGCTCTCTCCTTTCTCTGCTCTCTCCCTCTTTCTGCATAGCGAAATTCTCACTACTGTACTCTCATCATCATCATCTTCTTCTTCTTCTTCTTCTACCACCGGAAATCGATCCAGAAGCTTCTACTGAAAGGAATTGAAGGATAATTTAAGAAGCTGATGTCTCCACCACTGCTTGG	√	1		√	1
GDAAS0118	(TTTA)5	4	20	TTCTTCCCAACCTAATCC	51.42	CATCCACTCCGTTCTCAT	53.7	234	TTCTTCCCAACCTAATCCTTAATAGGCCAACTACCCTACAAATCTATCGATGCAAATGTAGTTTTATTTATTTATTTATTTATATATGGGATTCGTATGATCAGATATATAGATTCCTTTGTTGTTTTTTTTCGAGTAATTTTTCATTTCTTTAATGACTTTGAGCTCTGGGTTCTGTAAATCTGTGTTTTAGAGCAAGAAATCTATTGTTTCCCCATGAGAACGGAGTGGATG	√	1		√	1
GDAAS0119	(AAAAAT)3	6	18	TCTTCGCCTATTCTCAAAC	52.44	GACCACCGTCCTTCTGTC	58.26	224	TCTTCGCCTATTCTCAAACTTTAAATAGGTCTTTTTTTTTTTAAAGGAAAATTAATTTTTCCGAAGAAAAATAAAAATAAAAATGCTCTTTGTGGGCCAATCGTGGTAAGCATGACTGGCCGATGTGGGATGAACCAAACGTGAAAGTTAAAGGTGCCAAAGTGGATGCTCATGTTTAGAGACCAGAAAAGGTGTAGCTTGATCTAGACAGAAGGACGGTGGTC	√	1		√	1
GDAAS0120	(CAC)6	3	18	TCACCATCCGCATCCTCC	58.26	GAACCCTAGAACTTCCGACTG	60.03	270	TCACCATCCGCATCCTCCGCATCACCACCACCACCACCACCATCCCCACTAGATACACTTCGGTCATCTCTGATCTGCAGATCTGGTGCGTCCACAGTTGCGATCGACTATTTCACTATTTCCAGCTTGAATAATATGTGTCGTGATGAAGTAAGCTAGCAGGTTCAGTTCCAAGGTGATGGAACATATACATCTGTGTCTGTCTGTCTGTGTTTTGTATGAAATTATAGTATCTGGATCTTTTGATTTCAGTCGGAAGTTCTAGGGTTC	√	1		√	1
GDAAS0121	(CT)10	2	20	GGGAAAGCCTTGTAAACC	53.7	CAACTGCCTTCATTGTCG	53.7	108	GGGAAAGCCTTGTAAACCTCTCCAAGCTCTCTCTCTCTCTCTCTCTACACTCGACAGACAAATCATCATCATCACCAACCCTCTCGGCGGCGACAATGAAGGCAGTTG	√	3		√	3	p
GDAAS0122	(CACTAT)3	6	18	AACAAACCGAGTAATCCC	51.42	ATCAGAGCCTTCGTCATC	53.7	189	AACAAACCGAGTAATCCCATGATTTCTTCTTCAAGGTTGCAGCTTTTTTGTCCTCCACCACTATCACTATCACTATTCAGCTCTCCTTGTCTGGTTGCTAGTTATAGGGAAAGTGGATTGAGAGCTTCAAAATTTGAAGAATTGCTTAAATTTCGTGATGGAAATGAGGATGATGACGAAGGCTCTGAT	√	1		√	1
GDAAS0123	(CTCC)5	4	20	GCCAAATGCGGGAAATCG	55.98	CATAGGTTCCAGCGTCGTG	58.91	245	GCCAAATGCGGGAAATCGCGCGCCTGTTGTCTGCACTACTGGATCCAAAGAATTCGGCACGAGGCACAATTCACAACTCCCTCCCTCCCTCCCTCCTTCCGTCCCTCCAATGGCCAAGCCCATCGTCGACGCCGAGTACCTCAAGGAGATCGAGAAAGCTCGTCGCGACCTCCGCGCTTTAATCTCCAGCAAGAACTGTGCCCCTATTATGCTTCGCTTAGCATGGCACGACGCTGGAACCTATG	√	2		√	2
GDAAS0124	(AT)18	2	36	CCTCACTCACGCACCACT	58.26	ACCAACCTATTATCCTACCC	55.4	269	CCTCACTCACGCACCACTGCCGCCACCTTCTTCTCCCTCCCTTCCCTGTCGTTTTCCTCTTCTTTCTTCCCTCACCACCACCACACCTCTGCTTTCCACCACCACGCCACCGCACCGGCACAACTGCACCGCCATCCCACCGCCGTCTCCGCTGCCTTCTCCTCCCTCGGCCATCTTCCAGAAATAAAATAATATATATATATATATATATATATATATATATATATTAATAATAATAATATAGTACTAGGGTAGGATAATAGGTTGGT	√	1		√	2
GDAAS0125	(CACGGC)3	6	18	CATAAAGGCGAGCACAAG	53.7	CGGCAAATTAAGTCCATC	51.42	208	CATAAAGGCGAGCACAAGGAAGGCTTAGTGGAGAAGGTCAAGGACAAGATCCACGGCGAAGGAGGTGAGCACCACGACGGCAAGGAGGAGAAGAAGAAGAAAAAGAAGGAGAAGAAGAAGCACGGCGAGCACGGCCACGGCCACGGCCATGACAGCAGCAGCAGCAGCGACAGCGATTAGATCCGCCGTTGATGGACTTAATTTGCCG	√	4	p	√	3	p
GDAAS0126	(GGT)6	3	18	GGAATGGGAAGAAAGGTG	56.75	ATTGCCGTTGAAGTTAGG	53.7	227	GGAATGGGAAGAAAGGTGGAATTATGCCACAGATGAACATGGGAGGTGGTAATAAGGGTGGTAATCAAATTCAAGGCGGTGGGCCGCCCAAAACGAGTGGCAAGAATGGCGGCGGGCATCCTCAAGATGTCAAGAACTTTGGCAGCAATGGTGGTCAGAATAAGAACAATGGCGGTGGTGGCGGATGCCACGGTGGTGGTGGTGGTGGTCCTAACTTCAACGGCAAT	√	1		√	1
GDAAS0127	(TA)23	2	46	CACCTATTTCTCCCTTCC	53.7	TCAACCTATTACCCTACCC	51.42	279	CACCTATTTCTCCCTTCCTTCCCTCCGGCGTCTTTCTCTCCTCCAGCTAGCCGTCCACTTCCACCACCACCGCACCTTTACCTTCCACCACCACGGCGCCTCTTCCACCAACGGCCACCGCACCGCCATCCCACCGCCGCCACCGCCGTACCTCACCACCACCACTGCCGTCTCCTCCCTCCCATCTCCCATCTTTTAAATAAATTATATATATATATATATATATATATATATATATATATATATATATAATAAAATAGGGGTAGGGTAATAGGTTGA	√	1		√	1
GDAAS0128	(GAA)7	3	21	CAACCACTTCCATTCACTCC	55.98	CAATCCACGCTCTGCTTC	58.26	134	CAACCACTTCCATTCACTCCATCGTTTCAAGTTCGATCAGTACTACTACTACTTTGAATTTTGATCAATACAACACGACACGAAAGGAAGAAGAAGAAGAAGAAGAATGAGTTCAGGAAGCAGAGCGTGGATTG	√	5	p	√	3	p
GDAAS0129	(ACT)7	3	21	CTTTTATCTGTTGCGTTGC	57.45	TGAGAAATCATAGCATACGG	55.98	127	CTTTTATCTGTTGCGTTGCGTTGCTGGAATGCTGGCTGGATAGATATACCCTTCAACTACTACTACTACTACTACTTGATCTATCCTATCCTTGAATAATTGTTACTCCGTATGCTATGATTTCTCA	√	2	p	√	2
GDAAS0130	(CAA)7	3	21	TCCAGTGTATTGGCATGTAGC	52.44	GGCTCTTCTCCCTTGCTG	53.35	192	TCCAGTGTATTGGCATGTAGCTATGCCATATCAGGGGCTGCTTCATCCGAGCTCAATGCAAAGGCTGCTTCAATGTCGGCATCCATGATCTCACCCCCTTCAAAGCTGCTGGCAATCAAGGCCCAACAACAACAACAACAACAACCAAGAGCAGCTTTGGATTCCGAAAACGGCCAGCAAGGGAGAAGAGCC	√	3		√	2
GDAAS0131	(TATT)6	4	24	GTATCGTATCCGTGCCTG	53.7	CGTATGTAATAGGGTCAGTTG	58.26	197	GTATCGTATCCGTGCCTGGCCTTTATATTCAATGTGTGTAATGTGTGTTATGTAAAATAAGTAAGGATTTATGGCCTTTGATTAAAAAGAGTGAGAGGTGTATTTATTTATTTATTTATTTATTTATGGCCTTTGATTAAAAAGAGTGAGAGGTGTATTTATTTATTTTTATAATACAACTGACCCTATTACATAAG	√	6	p	√	6
GDAAS0132	(AGA)6	3	18	ACCGAGAACAGCAAGACC	55.98	GTGAATGATTCGGAACATG	56.13	186	ACCGAGAACAGCAAGACCAGTACCTTCGTCTCTACTCCTCTCCGGTACCTTCAAGCTAGTTCCAATTCCCAATTTAAATTCTGATAAAATGATCACAAGTATAGAAGAAGAAGAAGAAGAAATAAAACTGTTTTTGTTTTCCTTATCTGCTGTTCCTTTTAAGATTTCATGTTCCGAATCATTCAT	√	5		√	5
GDAAS0133	(CGATGG)3	6	18	AGCGTCAAATTGGAAAGC	55.98	AACAGTGTAAGGCTGAGGG	52.44	108	AGCGTCAAATTGGAAAGCAGCCATTATCCAAAGCTTCATTGCAGCAAAGCAAAGGAATGACGATGGCGATGGCGATGGTGTCTTCTTCACCCTCAGCCTTACACTGTT	√	5		√	6
GDAAS0134	(AT)13	2	26	CCTCCGATTTCTCAGACC	51.42	CATGGACCACATCATTGC	56.75	273	CCTCCGATTTCTCAGACCGATCCGGTCAGTGATCTACAGTCCCGGTTCGGGACGATTCATGACCGGTTGTTTTATTTTTATATATTTTACTGCTCAATAAACTTGAAATTTTAGTTGGTGATAACGTGGACCATGCAATGATCTAATTGTACGACTGCACAATATATATATATATATATATATATATAGATCTTCTATTCTATGCAGATAAGCTTGAAGTTCAATAATGCTTGCTTGTGCAATCGGTAAATATACGCAATGATGTGGTCCATG	√	3	p	√	3	p
GDAAS0135	(AGCCGA)3	6	18	TTCGCCTCCTCTTCTTTC	60.53	CAGCCCTAAGGATGAGTTG	60.53	263	TTCGCCTCCTCTTCTTTCAGAAAGCCGCTCCCTTTCGACCTCAACATGCCGCCGCCTATGGATGCCGTCCACGCCGGAGCCGAAGCCGAAGCCGATGATCTTCACTGCACAGCTCTATGTCTCTGACCCCCGGCGGCTCATCTTGGCTTCCTTTATTAGAAGCCGAATTGATTGCGTAGTATTTACTTGATTTTTCATTTTCCCTTTTCTCTATTGGCGGTGACGAAAAAAAATCCGAAAATCCCAACTCATCCTTAGGGCTAA	√	1		√	1
GDAAS0136	(CTGCAA)3	6	18	CAGCATCTTACCCAAATCG	55.98	CCTCGGAGACACCAAATTC	53.7	152	CAGCATCTTACCCAAATCGCCAGCTACAGGTTATTGCTGCAACTGCAACTGCAACAACTGTAACGGCGGCGGCAGTTGTTCTTGAGGATAAGGTAATAACAGAAACGACAACAGCAACAACGTTGGATTCTGAGAATTTGGTGTCTCCGAGG	√	2	p	√	2	p
GDAAS0137	(CACGGC)3	6	18	CACGACAAGGAGGAGAAG	55.98	AGAAGTAGAACTCCGTCACC	57.5	148	CACGACAAGGAGGAGAAGAAGAAGAAAAAGAAGGAGAAGAAGAAGCACGGCGAGCACGGCCACGGCCACGGCCATGACAGCAGCAGCAGCAGCGACAGCGATTAGATCCGCCGTTGATGCACTTTGCCGGTGACGGAGTTCTACTTCT	√	4		√	4
GDAAS0138	(GAGGCG)3	6	18	CTCAGTACCCTGTTTCGG	55.98	TGTCGGTAGAAGTTGGTG	53.7	180	CTCAGTACCCTGTTTCGGACACAGAGCTTCTGGTGTTTGACCATGTCGCAGAGGAGAGCTTTGGTTGGCATAATCGTAATATCTGGCGGCGCTCTTCGCCGTCTCCACCGACGAGGCGGAGGCGGAGGCGGAGGAGAAAGAATACGTGCTGACTTTGGACCACACCAACTTCTACCGACA	√	2	p	√	2
GDAAS0140	(GCG)6	3	18	CGGTGACGGCAATTCTAC	55.98	CGGCTTCCCTATTCCTCC	58.26	151	CGGTGACGGCAATTCTACCGGCGCGACGGCGGTTACTGCTGGCGGCAACGGAAGGAACGGCAATAGTAATAGCAGTGCGGAGACGGCGGAGGCGAGGAAGAGAGTAAGATTAGGCTGCGGCGGCGGCGGCGGCGGAGGAATAGGGAAGCCG	√	4	p	√	2
GDAAS0141	(TTTTC)4	5	20	AATCCCAAGCCTCAAATC	51.42	TGCTGAGAGGTTCTAAGTCTG	58.08	181	AATCCCAAGCCTCAAATCGAGCAAGGACTGAATACATCCAATCCGACCTACGCCCAAGACTTATTAGGTCTCTTAGCTCTTGAATCCCTCTATAAAGTTGAAATTCACAAAATTACATATACTACATTTTCTTTTCTTTTCTTTTCAAATGTAAAATTTCCAGACTTAGAACCTCTCAGCA	√	5		√	5	p
GDAAS0142	(AAAT)5	4	20	CGGGTTTGAGTCTGGAAG	55.98	TAGCCTTGTCAGGTACTTTATG	56.79	239	CGGGTTTGAGTCTGGAAGGTTAAATTGTAGTAACCCAAGAAAAAAAAAACTTGTTGAAACCACGCCCCTCTCATTTTCACTTTGGCTTTTGCCTGTTGCCAGAAGTTCAATTTTGCTACTTTTTGTTTTCATAAATAAACTAAAACTTTGATGGAAAACTTTGGAGGCATTGAATGATAAAAATAAATAAATAAATAAATAAACTCGTCCATTGATACATAAAGTACCTGACAAGGCTA	√	1		√	1
GDAAS0143	(CTT)6	3	18	GCATAGCATTAAGAGTAGAG	53.35	TGATGTTGGAAGAGGAAG	51.42	108	GCATAGCATTAAGAGTAGAGAATTATTATCAAGAAGTAAAAACATCATAGCCTTCTTCTTCTTCTTCTTCAAATTCTGAAATTTGCATTCCTTCCTCTTCCAACATCA	√	6		√	6	p
GDAAS0144	(ATTCCA)3	6	18	CGCTTCCTGTGATGGGTAT	56.75	GTGGCTTCGTCTGGTCTTG	58.91	201	CGCTTCCTGTGATGGGTATCCTCAAAATCGAAACTTTCATTCCAATTCCAATTCCAATTCAGCAAAAGTGAATCTCCATCCTTCTTCTTTGTCTCTTCCATTTTACTCTAGAAAGTTGAGATTCTCCTCCCTGACAGCGGCTGCAAATAAGAAGAAGAAGGCCGACACCCACAGCTTCGTTCCAAGACCAGACGAAGCCAC	√	3		√	3
GDAAS0145	(TTTTTA)3	6	18	GTGTATAGTTAGTAGGCTTTCG	56.79	CCTCAACTCCAGCATAAC	53.7	137	GTGTATAGTTAGTAGGCTTTCGTTTTTTATTTTTATTTTTATTTTTTTTCGGTTCACTCTTAAAGCATGAAAGATTTTGTAATGGGGAGTGGTTACATGTTTTGTTTGAACAGATTGTGGTTATGCTGGAGTTGAGG	√	2		√	2	p
GDAAS0147	(ATATGG)3	6	18	AGTACCGGCGTCGTTTAC	55.98	TCCGACAAATTCGCTTTC	51.42	231	AGTACCGGCGTCGTTTACGTACCTACTACTAGTCTCAATCACTCAAGATTCGATTCTATATATGGATATGGATATGGATATAGTTGGGAATTATTATTCTGGGAATTTTCTAAGTGCTGCTGCGGCGGCGTCGAGTTTTTGGTCGCCGGAAATGGGTGCAGTAGTGTCTTCGCCACTGTCTTCTTCTGATACTGGGAGTTGCAGCGCTACTATGAAAGCGAATTTGTCGGA	√	1		√	1
GDAAS0152	(AT)10	2	20	TGGCGTAACTAAGTAATCC	52.44	CATCAACAGCTAACAATGTG	53.35	93	TGGCGTAACTAAGTAATCCCGATTATCCAATCCCTTTATCGTTGTTAGATACATATATATATATATATATATACACATTGTTAGCTGTTGATG	√	1		√	2	p
GDAAS0153	(TC)11	2	22	CTCTCACTAAATTGCATTCCC	56.13	TTCGTCCTCCTCCACCTC	58.26	262	CTCTCACTAAATTGCATTCCCTTTCTCATCTCTCTCTCTCTCTCTCTCTCTATCTATCTATCAATCTGTTTGTATGTATCTCTGATTGCTTAGTTTACTTCTCCAATACACTGAAGCTATGTCGATTGCATTAGAGAGGAACAATTCTGGTGGTCATCAGATTGAGCGGTTGCGCGGGATGGCGTGTATGGCGGCGATCTACAATTCGGCTGAGTTCTCCATTGGAGACCGGAGAAGTGCGGCCGAGGTGGAGGAGGACGAA	√	1		√	2	p
GDAAS0154	(TCTT)6	4	24	GTCTGAAGAAGCCCATTTTTG	56.13	CGACGGAATAACCCAGTTC	56.75	186	GTCTGAAGAAGCCCATTTTTGTCTCTCTTTCTCTCTTTCTTTCTTTCTTTCTTTCTTTCTCTCTTTCCCTGTTTACATATTTTTTTTGGTTTTGCTGGTGTTCCATGATAATGGCAGGCAAGAAGGCAAGAGATTGAAATTGAGTGGCCAATAACTACAACGTCTCTGAACTGGGTTATTCCGTCG	√	1		√	1
GDAAS0156	(TC)10	2	20	TCCAAATACCATACCCAAC	52.44	CGCTTTCAAATAGAATCGTC	53.35	118	TCCAAATACCATACCCAACGGCAAACACACTGACTGTCTCTTTCTCTCTCTCTCTCTCTCTCTGTAAATCTCTGAAACTCTCCTTCAATCGTACAAATGACGATTCTATTTGAAAGCG	√	8	p	√	8	p
GDAAS0157	(CTCCAC)3	6	18	TGCGTCTACCACCATCAC	55.98	GCTCCTCCTCTGTATCTGC	58.91	117	TGCGTCTACCACCATCACCGCCTCCACCTCCGCCTCGTTCTCCGACTCCACCTCCACCTCCACCTCCAAGCGCCCGTTTTTTTGAGGGTGGCTTGCTTGCAGATACAGAGGAGGAGC	√	3	p	√	3	p
GDAAS0158	(CAACAC)3	6	18	TATGACTCCGTGTAAGGCAG	57.45	CTGCTGAGCCCAAGAAAC	55.98	185	TATGACTCCGTGTAAGGCAGTGACATTAACACAGCAACACCAACACCAACACCAACAGCACAACTCTAACATCATTCTGCTCAACCGATAGTCTCACTAAACAAACACTGGTGTGTGCATGTGTGTGTGTGTTCACTCCAGCTTTAGTCTGTTTTCTTCTAGCTGTTGTTTCTTGGGCTCAGCAG	√	3		√	3
GDAAS0159	(TGTTTC)3	6	18	TTGTGCCTTCTCAAAATCC	52.44	CAACTGATTGGCAAAACG	51.42	246	TTGTGCCTTCTCAAAATCCCCCTACACCCCACCCCCCTGTTGGTGATCTGATGGGGATTCACCATTTCAGCTGAGTTCTAGAAAGTTCTCTACTGTTTTCACTGTAAATACACTGTGGTAAAACTCTTTTCTGGTATGGGCAGCCCTGAAAGGAATCCTGGAAAGGGCATGTTTCTGTTTCTGTTTCTGTCAAGAAAATATAGGTTCATGAGAAATTCCAGTTTCTGACGTTTTGCCAATCAGTTG	√	1		√	1
GDAAS0163	(CA)12	2	24	GGGTAAAGTCTGCCAAGTA	49.4	TCCAGTAGCTTATCCAACTC	49.5	207	GGGTAAAGTCTGCCAAGTAAGGCATGCGTGCTTGTGCACGCGCGCACGCGCGCGCACACACACACACACACACACACATATATATATATGCAGCATCAACTTTGACCCTTTTATTTCTGAAAGCAACACAACTGTGTGTGCACGCGCAAGATATGCATAGCGATAAAAAATAAATGCATTCAAATGCGAGTTGGATAAGCTACTGGA	√	1		√	1
GDAAS0164	(TCT)9	2	18	CTCTTCTTCTTCTTCCTGATAC	49.6	TCCTTCTGTTGCCACTTC	49.5	192	CTCTTCTTCTTCTTCCTGATACTGGCATTCATCATATCTTCTTATTCTTCCTGGTCTTCTTCTTCTTCTTCTTCTTCTTCTAATTTTTCTGATTCTTCTGTGTCTGAATACACCACAAATTTGTCGTCAATAATAATGTAAGGTACCGCCATCTCTTCTTGATACCTCTTGGCAGAAGTGGCAACAGAAGGA	√	2		√	2	p
GDAAS0166	(AT)12	2	24	CAAGTGCTCTGCCTTCTC	50.6	AACTGAGGTGATAGGATGGA	50.4	164	CAAGTGCTCTGCCTTCTCAACAATCCTCGATCAGCATATGTCCTTTTGTTTTATTGGCCACACACTCCAACAGTACAATTCACTTAGCTTAGCTTCCATCAATATATATATATATATATATATATAGAGAATACTTATTCTCTCTCCATCCTATCACCTCAGTT	√	2		√	2	p
GDAAS0167	(GA)13	2	26	GTGCTAAGTTCTTGCTAGGA	50.5	TTTCTTGCTGGGTTGGTAG	50.4	136	GTGCTAAGTTCTTGCTAGGAAGAAAGAGGGGGTAGGTGTGGAAAGAGAGAGAGAAAGGAGAGAGAGAGAGAGAGAGAGAGAGATTAGAAGGGTTTGGAGGGTTGGAGTGGAATTTTGCTACCAACCCAGCAAGAAA	√	2		√	2	p
GDAAS0168	(TC)13	2	26	CCCTTTCTTGTCTGAATCTTCT	51.8	CTGCTGCTGATGCTGGTA	52.2	134	CCCTTTCTTGTCTGAATCTTCTCTTGCTTTCTCTCTCTCTCTCTCTCTCTCTCTCTGTGTATATATATTTATATCTTGTGGCTGTAGCTAAAAGGCGGCGGGCGGTGGTGATGGCGTACCAGCATCAGCAGCAG	√	2		√	2	p
GDAAS0169	(AAAAG)5	5	25	GTCACTACTGTCTCCACTG	49.7	CTCCATCATCATCAGATTCTTC	50.3	167	GTCACTACTGTCTCCACTGAGACTCGAACCCACAACCTCCCGTATACAGGAAAGTGTTTGATACCACTGGACGGGGGGCGGGAAAAAATGCTTTAATTGCAAGAAAAAAAGAAAAGAAAAGAAAAGAAAAGGGGAGTAGATCTTTGAAGAATCTGATGATGATGGAG	√	2		√	2	p
GDAAS0170	(AAAG)6	4	24	CTGATCTCTGAAGTCTTCCAT	50.3	CACAACTGACACCAACAAC	50.3	134	CTGATCTCTGAAGTCTTCCATGAAATTCTTGGTGTCTGGAAAGGGTTCTGAATTTGTGGGATAAAGAAAGAAAGAAAGAAAGAAAGAAATTCATTGGGAATGTTTGTATCAAAATGTTGTTGGTGTCAGTTGTG	√	3		√	3	p
GDAAS0171	(CAAA)6	4	24	ATCTGTTGGTGATGAGGTT	48.9	GGTTTAATGAGTGTGGCTTT	49.7	140	ATCTGTTGGTGATGAGGTTTAATTTGTATTGTTTGATGGATACAAAGGCATCTTGATTCTTCAGGCCTATTACATTCACAATTGACAGACCATAACTTTACTCGGCCACAATACAAGATCAAAGCCACACTCATTAAACC	√	1		√	1
GDAAS0173	(GTGGAA)6	6	36	CGAGGAGCAAGATGAGTT	49.1	GGCACAACATTACCAATAGT	49.2	268	CGAGGAGCAAGATGAGTTTTGTGACAATTTGTTTTGAAAGATTGTATGGCAAAGATACCCCAAAATGTATGGAAATGAAAGAAGCAATAGTGGAGGTGTTGCGCAAGTTGTATGAGGTATACAGTGTATTGCATGCTAAACCAAGTGGAGGTACCAATCAAAGTGTGGGTGGAAGTGGAAGTGGAAGTGGAAGTGGAAGTGGAAGTCAATCTTGTCAAACTAGTGAATCGGTTTTAGATGTTGGTGTTACTATTGGTAATGTTGTGCC	√	2		√	2
GDAAS0177	(ATCCCA)5	6	30	CTCACAAGGCTATTCCGAAGAA	54.3	TGAGGAACTCGTCCAACCAT	54.2	332	CTCACAAGGCTATTCCGAAGAAGAAATTCTTGCAGTAAAAGGCTGGCCAATTCAAATCCAGATTGGAGTTGATCTTGGAATTGATCCCAATCCCAATCCCAATCCCAATCCCAATTCCAATTCCAATTCCTCAACCCTTAAGCCAATCCTCCTAAACAAGAGAAAAACCATCGGCACAGTTGAAAACGAGGAGCGTTTTGGTTTTGGCATCCCCGAGATAACAAAACGCGCCCACTGGACCTCAAATCCATCCCTCGACTTGAATCTCCCCGCTGAGGAACCCGACACAACAGCCCTCGAAAACTCGAGGCCATGGTTGGACGAGTTCCTCA	√	1		√	1
GDAAS0178	(AGGAAA)5	6	30	TGAGCAGTTGTATTTGTTGGCA	55.1	CGACCCATTCGATGTCTGTGAT	56.6	197	TGAGCAGTTGTATTTGTTGGCATATATTGAGGATGGCATTGATACTGTAAAGAATAGGAATAGGAATAGGAAAAGGAAAAGGAAAAGGAAAAGGAAATTGAATTTACTGATATAGGATTGGAGGAGATATGGGTAGTTCTTTTGAGCCATCATCATCCATAAGTTTCACTTCATCATCACAGACATCGAATGGGTCG	√	1		√	1
GDAAS0182	(CCTCAA)4	6	24	TCCACCACCAAACCCTACTT	54	TGCTTCTGTCAGGATGACTATC	53.5	121	TCCACCACCAAACCCTACTTCCGTTTCATTTTTTGGGATCTTCTTTTCCTCAACCTCAACCTCAACCTCAATACCAAACTGGGATGGCTGATCAATAAGGATAGTCATCCTGACAGAAGCA	√	1		√	1
GDAAS0183	(AAACCG)4	6	24	AACCGAACCGAACGCTAATGTC	57.7	TTGCAGGCCAGATCCTCTCC	57.2	318	AACCGAACCGAACGCTAATGTCAAACCGAATGGTTTAATTTTTTCAAAACCGAAAAACCGAAACCGAAACCGAAACCGAAAAAACCGAACCGAAAACCGAAATGCCCACCCCTAGATTCTTGTATCCATTTTGTGATGTTGCAATTACAGTTAACAGATTCTTATTCATGTTCTACTAGTGTTACTTATTTTGTTTCATCATAGATAGTGGACTGTTTTGCAAGAGCAGTTTAGTTCTATCACCCAAAAAAGTCTTAACTATGACAGACAGAGTGATGGTCTTAAGCACTAGTCCAAAGGAGAGGATCTGGCCTGCAA	√	1		√	1
GDAAS0184	(ATTAAT)4	6	24	GTTCTTCAAGCCAGCACCATCA	57.5	CCAACAGTCTCTACAGCAGCCT	58.1	292	GTTCTTCAAGCCAGCACCATCATGATGATGAGTGTATCTGCCAGTGTATCTGGGTTGGAGAAGCTGAGGCTGATGGCCCTGAGCTTCGAAATTCAAGTTGAGGGCATGGACAACCTTCTCGGGCAGCAAAACTGTGGAGCACACTGGCTTCTTGCGGGGCTCGGCCGGGGTTCCCACTGTTCTGGGGAGGAAAACTCCTGTTCCGGCACACTCCCTTTTAGCACCACCTGGATTTCCAATGAACACGGCTCTCATGCCTGAGCCACGGCAAGGCTGCTGTAGAGACTGTTGG	√	1		√	1
GDAAS0187	(AAAAAT)4	6	24	AACTCACCATTCTCCGCACAA	56.1	AGCGTTAATGGACCAGTCATCT	55.6	368	AACTCACCATTCTCCGCACAAAAGCCAACTGCTAGACATGTGGGCATGTACTGATGGATACATTGTATACTATACCAACATTAACTTCATTTAAAAAATAAAAATAAAAATAAAAATAAGGAACTAGAAACAGCAGCAGCAAAATTTACAGGGGCTTCAGCTTGCAAACCCAAAAAAAAGCAAAAGTTTTTGCCATTACAAAGTGCACTCGAGATCTGTTATGAGAGGTGAACCAGAGTATTAACATAGCTAAGAATCCAGCGTAAAGGGGTGATGACATGTGTCCATCATTTATTACTATTGGTCGAGCGACCAATAAGCCGGCACTGGTCAGGAAGTATGGATGAGATGACTGGTCCATTAACGCT	√	1		√	1
GDAAS0188	(CCATTT)4	6	24	TTTCACCATTCCAGAGCCCATT	56.2	TCAATTCCGTCCAGTAGCGTAA	55.6	390	TTTCACCATTCCAGAGCCCATTCCAGAGCCAAAAGAGAGCATTCCTTCTTCATTACTCGCCTTTAAAGTTGCTGATCTTTTCTTGCTTTTGCTCTCATCTCCACCAGGAAATTGACAAGAATTCCCATTTCCATTTCTTTTAGTACCACTCTCCCCAAAGTTCAAGATTTCCCCAGCCTCGGGCTTGCAAGAATTAGACGAATTCCCATTTCCATTTCCATTTCCATTTCTAAGATTATTATTGTTATTGCCTCCATCAAATCCAAACTCCGAGAAATTCAATTCCCGGGTGAAATACCCTTGTGATTGTTGAGAATCATGGTGATTATTACCAGTACTTGGATTCTCGTTTCGGAACACGATTTCCTTTACGCTACTGGACGGAATTGA	√	1		√	1
GDAAS0189	(AGAGAA)4	6	24	TGGCTGGTGTAACTACAGGAGA	56.5	GAGGACGAGATGTTGAGCGATG	57.3	178	TGGCTGGTGTAACTACAGGAGACCTCCCTAACCTTGGAATTGACGATAAAAATAGAGGAGAATATCAGTAGGAATTTCGAAAAGGATAATATTGCTGTATTGGAGAGTGGAGGAGTAGAGAAAGAGAAAGAGAAAGAGAAAGAGATTTCTCCAATGCATCGCTCAACATCTCGTCCTC	√	1		√	1
GDAAS0190	(TTCAAT)4	6	24	AACTAATGGTCGCCACTCG	53	CTTCGTCGAGAAAGGAGCAA	53.7	201	AACTAATGGTCGCCACTCGCCACCCACTTTTACCCGCACCCCCCCGAATTGAACCCCATCATTTTCCCTCTTCCCCTTTCTTCTTCTCCAATTCAATTTCAATTTCAATTTCAATTATTACTATGGGTTGCACCAGCTCCAAGCTCGATGACTTGCCGGCGGTCGCCCTCTGTCGGGAGCGTTGCTCCTTTCTCGACGAAG	√	1		√	1
GDAAS0191	(ACCCTC)4	6	24	TCAACCTTATCCTCCTCCTCCT	55.3	GCCAGAATGTGAAGTGGTGAA	54.7	118	TCAACCTTATCCTCCTCCTCCTAGCTCTGGTGCATATCCCCCATACCCATACCCTCACCCTCACCCTCACCCTCAATATCCTCAGTATCCACACCCTTTCACCACTTCACATTCTGGC	√	2		√	2
GDAAS0192	(TGAGGG)4	6	24	GCCAGAATGTGAAGTGGTGAA	54.7	TCAACCTTATCCTCCTCCTCCT	55.3	120	GCCAGAATGTGAAGTGGTGAAAGGGTGTGGATACTGAGGATATTGAGGGTGAGGGTGAGGGTGAGGGTAGGGGTAGTGGGGGGATATGCACCAGAGCTAGGAGGAGGAGGATAAGGTTGA	√	2		√	2
GDAAS0194	(TCTTTA)4	6	24	GTAGAAGACGACGACGCCATCA	58.6	CAGACAAGTCAAGACCGCCACT	58.9	305	GTAGAAGACGACGACGCCATCATACTATTACTCCCCGCAGAGTTGATCATCCTCGCAAACAAAAAAAATTGAAAAATCAAAGGCTCTTTATCTTTATCTTTATCTTTAACTCCCCCGTCGGCGTCCAAATATGCAAATGAGATCGTCCGGGGCTAACTTTGCCCTGCGTATCTCCCGGGCTCTTTGCTAATCGTGGATCATGAATATCGGAGCAGAGATTTGGCGGAGGGTGGGGATTGAGTTTTGAGGAGGCTTCGTCGAAGCGATGGACGGTTGGGATTCAAGTGGCGGTCTTGACTTGTCTG	√	4		√	4
GDAAS0195	(CGCTCA)4	6	24	CGCCTCTGCTTCTCCATTCCA	58.3	CCGTTTGCCTCATTCTCCATCA	57	210	CGCCTCTGCTTCTCCATTCCACCATTCAACAGCCCACAGACGACGAGCTACTGTTCTCCGGTCTCTCTTCCACTCTGCCCCTCACCGCTCACGCTCACGCTCACGCTCACAGCCTACGCACTCGTCATTTTCAATCGGATTTTCGGGACCGTTTGCTCTCCCCTAGTTTCCTCAGTTGAGAGTGTTTATGATGGAGAATGAGGCAAACGG	√	1		√	1
GDAAS0196	(GGAAAA)4	6	24	CGGATCTCTTGGAGGCATCAT	55.5	GCCACCACGCAATCCAGTAA	56.6	196	CGGATCTCTTGGAGGCATCATGGCTAGGGCTTTAGTTCAGTCAACTAACATCCCTTCTTTAGTTGCTGGTGATGCAATTGGACAATTCAAGGGATCTGGAAAAGGAAAAGGAAAAGGAAAAAGGGTAGTTGCAATGCTTTGTAGTTCACAATCACCTTCTTTGAAGTTGAGAAGTTTTACTGGATTGCGTGGTGGC	√	1		√	1
GDAAS0197	(AGCCGC)4	6	24	CGGACTACGAAGACGGAACT	54.9	GACGACGATGAATACGAATCCT	54.3	266	CGGACTACGAAGACGGAACTCCGTCTAAGCGGGACCTCAAATCTTCGAAATCCAGGACTGATGATAAATCCGAGTCCGAAACCAGCTCAGATTCCAAATCCGACAATGAAAACGGGTTGAAACGATCCAAGGGACGCAGGCGACAGCAAAAAGGGCAAGCGAAAGCGAAGCCGCAGCCGCAGCCGCAGCCGCAGCCGAAGCAGAAGCCGAAGTTCGAGGAAAAGGTCACGGGACGATTACGACGAGGATTCGTATTCATCGTCGTC	√	1		√	2	p
GDAAS0198	(CCGCCA)4	6	24	GGTAGTGGTGGTGGAAGTGGAG	58.3	TCCGTTGTGCCGAGACAGAG	57.8	184	GGTAGTGGTGGTGGAAGTGGAGGGAGACGAACGGTCCAAGTGCTTGTCCAAAGCCACATTCAGCTTCTTCCTGTCCGTCACATGGCTCATCTCAGCCGCCGCTTTAGATCCGCCACCGCCACCGCCACCGCCACCTCTTTTATCCCTATACATGTTGCTCTCCCCTCTGTCTCGGCACAACGGA	√	2		√	2	p
GDAAS0199	(AAGAAC)4	6	24	TGCGAGAAGGTGAACAGGATTG	57	ATAGGACGGACGGACAACAAGA	57.2	182	TGCGAGAAGGTGAACAGGATTGAAGTGGCTGAACAAAGAACAAGAACAAGAACAAGAACAAGAAGAGCAACCAGAATCCCTACTTCTAAACGGGGATTACAACAGAAGAACCCGAACCTGAACATGAACCCGACCCCCAAGTAAGGCGCATGATTCATTGTCTTGTTGTCCGTCCGTCCTAT	√	3	p	√	3	p
GDAAS0200	(CTTCCT)4	6	24	CTTCTTCTCCTCGCCGTTAGC	56.8	CGAACCAGAACCGACCCAAAT	56.8	304	CTTCTTCTCCTCGCCGTTAGCTTTTCCAGTTGAAACAGCATCGTTTGACGGGTTTGCATCGCTTTTCGAAACATCTGCTTCCATACTTTCCGGCTTCTCCTCTTCTTCGCCCTCTTCCTCTTCCTCTTCTTCTGGATCCGCTTCTTCTACTTCCTCTTCCTCTTCCTCTTCCTCTACCTCTTCCACTTCTTCTTCTACTTCTTCTTCTACCTCTTGTTCTGGTTCTTCATTGGGTGCTTCAAGTTGGGGGTCAGGGTCGGGTTGGGGCTGCTCCGGCTCTTGAATTTGGGTCGGTTCTGGTTCG	√	1		√	1
GDAAS0202	(CCCATT)4	6	24	TCTTGCCACGACTCCGAGAAC	58.3	TGAGGGATGATTGCTCCGAGAC	57.9	247	TCTTGCCACGACTCCGAGAACGAAATCTCTGTCCCGTTTGCTCTGCTATACCTATCATCATCCTCGTCTTTGCTCCCACCCCCTCGCCCCCGGGATATAAAACCAAAAATGTTCCAAGCCCATTTCTTTGGCTTCTTTAAGTTCTTCCTCTCCCCATTCCCATTCCCATTCCCATTTCCAATCCCAACCATGGAAGCATTATCCTTAAAGCTAGTCAATTCGAAAGTCTCGGAGCAATCATCCCTCA	√	3		√	3	p
GDAAS0203	(ATTAAA)4	6	24	AAGCCACTGACAGACGAGCAA	58.1	GGAGTTGACCTTGGATGCCAGA	58.3	248	AAGCCACTGACAGACGAGCAAGATTAAAATTAAAATTAAAATTAAAATTATTACTCCGTATTATTGTTATTATTATTTTCTTTTTTACCTTAATATTTTCTGTAATTAATTACGGAGTAATTGTTTTGTATGGTTATCCCATAAAAGCGGTTGGTTTTAGCTCAGCGAGATGTCGTTGAGCAAACATAAACCAGATTCTTCGTCCCGGGCCTCTTCCATGTCGATTTCTGGCATCCAAGGTCAACTCC	√	1		√	1
GDAAS0204	(TTTCTT)4	6	24	AGAAGCAAGCAGGAGATGGA	54.3	ACACTCAAGTAGGTAGGTAGGT	53.3	209	AGAAGCAAGCAGGAGATGGAGTGAGTGTGGATTCAACTGTTTCTATGCCAGCTATAGTTGGGAGGAAACCATTTAACAGATTTGTGTGATTGGATTTCTTTTTCTTTTTCTTTTTCTTGTTATGTAATTCTTTTTTGTTAACATCTGTATTAACCATTTTGAGGTTGCTTTGTGTCTTTTCATGTATACCTACCTACCTACTTGAGTGT	√	1		√	3	p
GDAAS0206	(GATTTG)4	6	24	GGAAAGGACTAAAGGAGTGGTT	53.7	AGGATGCTGTTGTTGATGTTGA	54.6	198	GGAAAGGACTAAAGGAGTGGTTGTTTTAGCCTTTTAGGGTTGATTTGGATTTGGATTTGGATTTGGATGGTGGTTTGTTAGGAAGAAATGGAAGGAAATATATCATCAGGGAACATGATTCCTGGTAGTTCTTATGGGGGTCTTGATTTACAAGGCTCAATGAGGGTTCATCATCATCAACATCAACAACAGCATCCT	√	2	p	√	2	p
GDAAS0207	(ATTAAT)4	6	24	GACCACCATCGCACTGCTGAT	58.9	CCACACCGCCACTGTTCCAA	58.8	270	GACCACCATCGCACTGCTGATCCATAAGCGATGCACTAAGCGGCGGCGAAGGACTCTTGTTTGACGTTCCAACTCATTAATGTTTTGGCATCATCATCATTAATATTAATATTAATATTAATGTTTGAGGAACCACTCCCACTTTCTCTTCTCTGTAATGATGGCGGTGCTCCTATTGGCCGTCGATCAAACGCCCGGAAACTCCCAGATATCACGTAGATGCGGCAAAGACTCATTTCATGCCTTAACTTTGGAACAGTGGCGGTGTGG	√	2	p	√	2
GDAAS0208	(ATTAAT)4	6	24	CTTCCACCGCCACTGTTCCAA	59	GACCACCATCGCACTGCTGAT	58.9	273	CTTCCACCGCCACTGTTCCAAAGTTAAGGCATGAAATGAGTCTTTGCCGCATATACGTGATATCTGGGAGTTTCCGGGCGTTTGATCGACGGCCAATAGGAGCACCGCCATCATTACAGAGAAGAGAAAGTGGGAGTGGTTCCTCAAACATTAATATTAATATTAATATTAATGATGATGATGCCAAAACATTAATGGAGTTGGAAACGTCAAACAAGAGTTCTTCGCCGCCGCTTAGTGCATCGCTTATGGATCAGCAGTGCGATGGTGGTC	√	2	p	√	2
GDAAS0210	(CTCCCT)4	6	24	CGCTCTCTGTCCCTGTTCTCTC	58.2	GCTCCGCCACGATTCTCCAA	58.5	166	CGCTCTCTGTCCCTGTTCTCTCTGTCTCTGTTCTCTCTGTCTCGGTCTCGCTCCCTCTCCCTCTCCCTCTCCCTATCATCACCACCACCACCGCCCTCAGAATTTTCCGTCTCGGATAACATTCCAGCTCGAATGCCTTGGAGGAGTTGGAGAATCGTGGCGGAGC	√	1		√	1
GDAAS0211	(GCCTCA)4	6	24	AGAGACACACGAGAACCAACCT	57.3	CGAATTGCGGCACTGCTTGT	58.2	432	AGAGACACACGAGAACCAACCTATAACTAATACACAACAAAAACAAAAACAAAACAAACAAGTATATCAGCTACCAGGAGCATTAGATACTACCATATCACCTTCATTCATCAGCAAGGGATCAACCAGAGAGCTGATACTGGCAGAGACATCATCCAAACTAGAGCCACTAGGATTTTGAATCGCCTCAGCCTCAGCCTCAGCCTCAGTCTCGGGCTCAGCAGAAGAGGATGTCAAATGGGATGTGCTGGAAGCTGATGTGACAAGATCTCCAAGATGCTTAGGCCTATTCAAAGTCTTGCAATGTGGGCAATAGTATGTAATGTAAGGAAAATCTTCCTTTCTAGCAAGGCCATTGTGCATATGACAGCTACCACAGATCAGTGCATAAGATTGTGT…	√	2	p	√	2	p
GDAAS0212	(CCTGCT)4	6	24	GCCGCCAACAGACATCATCA	56.7	CTCCTCAGTTTCCTCGTTCACA	56.1	245	GCCGCCAACAGACATCATCAACCCCATCTGCTCCTTCCTCTAACCCTTTTGCTGGGATACGCTTGGTTTCACCTGCTCCTGCTCCTGCTCCTGCTCCCGTGGAAGCCACAGATAAAGCAGAAGGTGCAAAATCAGACAAGGTGGAAGAAAAACAGGATGCGAACGAGAAAACTGAGGAGGCAAAAGCTGATGTGAACAAGGAAAGTGATGAGACAAAAGCTGTTGTGAACGAGGAAACTGAGGAG	√	2	p	√	2	p
GDAAS0213	(TTTTTC)4	6	24	GCAGAGAAGAAGCCGAAGTT	53.9	TGCTAACCTTGTTCCACAGTAA	53.6	382	GCAGAGAAGAAGCCGAAGTTTGGATTTGGTAGCACGACAACCGCTAAACCAGGAACCCCTGCATCGAAAGCAAAGTCGCTTCTCGGTAAAATAGGATGAACATAGTGAACGGAAGCGCGAGTGGATCCCGGGGAGTGAACATAAGGGACAAATGGACAATGACAATTGTCTCTCCTGGAGTGAAATCAGGAAGGCTGTAATAATTTTTCTTTTTCTTTTTCTTTTTCCTTTTTTATTTTTACTTGTCTGTAAAAATATTAGCCAGTTGTGGTGGTTATGAGTTTGGCTAAGGAGCCACCAAAATGGTTTCACTGACCCTTTTTAACTTGAAAAATCAGAGAACTTATTTGGTGTAATCTGTTACTGTGGAACAAGGTTAGCA	√	2		√	4	p
GDAAS0214	(TAAAGG)4	6	24	AGAATGGTCGGAGAAGTGAGAG	55.3	AGCTTGATGCTTGACTGTAGTT	54.1	172	AGAATGGTCGGAGAAGTGAGAGCCCATTGAAAGGCAGTAATGGCTTTAATAAAGGTAAAGGTAAAGGTAAAGGTAAAGAGACGTCCATTGATGCTGGAGAGAAGAGATCAAAGGAAAAGTTAGCGGATGATATCATAAACACTGCAAAGAAACTACAGTCAAGCATCAAGCT	√	3		√	2	p
GDAAS0215	(CGCCGG)4	6	24	TGGTGCCTCAGGTGGACAAC	57.9	GGAGGATGGAGGAGATCGGATG	57.5	135	TGGTGCCTCAGGTGGACAACGTCGTCGTTCGCGTTGACTGCGTGATCTCCGACGAAGACGGTTCTTCGCCGGCGCCGGCGCCGGCGCCGGCCGCCGCTGCCGACAAGTCTCGGCATCCGATCTCCTCCATCCTCC	√	2	p	√	2	p
GDAAS0216	(AATACT)4	6	24	AACATTCGCAGTGGCCGTCTA	58.2	TGAGGAAGAAGCAGCAGTAGCA	57.7	350	AACATTCGCAGTGGCCGTCTAAGAGCTTTCGCCTTTCGCCTGGGCTTGAGAGCTTATGCTGCTTTCCTTGGATGTCTGAGACACATACATATAGCGTTATTTTTTGTTGGGACTAAACATCTTGCCCTTTAGCATGGATGGATGAATTGCTTAAGGGATGAACAATGTCCCAGATATGCTACTTCCATCCTTTTTCACTTTGTCAGCACTGCCTTTTCTTCGTTTCTGGTGCTGATCATTGTTGGGTGGTACATATCAATCAAATACTAATACTAATACTAATACTAATAGTTGGATGGATGTATTATATGGTAACTCCTACTCCTACTGCTACTGCTGCTTCTTCCTCA	√	2		√	2	p
GDAAS0219	(TCCGGT)4	6	24	AAACCCAAGCCGCCTCCAGAA	60.4	CGGGACTTTGGTGGTGGTGGTA	60.5	167	AAACCCAAGCCGCCTCCAGAAAAGCCTAAGGAGCCCGAAAAGCCCAAGCCGCCTCCTGAAAAGCCCAAACCAACGTCCGCTCCGGTTCCGGTTCCGGTTCCGGTCCCGGTTCCTGCTCCGGCACCCGCTCCAAAACCCGCACCACTACCACCACCACCAAAGTCCCG	√	2		√	2	p
GDAAS0220	(TTTTTA)4	6	24	AATTTGGCACCTGGGTTCTGA	55.9	AGCTCCTCAACTGCAACTGTAA	56	190	AATTTGGCACCTGGGTTCTGAGTTGAATTTGGTGTTTAGATTTTTTATGCCATTTCAAGATTGAGAAGAAAGGGCAAGTGGATCTACGGAAAGATTTGGGTTTCTTCTTCTACATTTGTGGTTATAATTATTGGTTTTTTTATTTTTATTTTTATTTTTACTTTGCTTTTACAGTTGCAGTTGAGGAGCT	√	4		√	2	p
GDAAS0223	(AT)16	2	32	ACGAAGTTGAAGTGGAGAG	49.9	GCGCTAAGCACAAATATAGT	49.7	166	ACGAAGTTGAAGTGGAGAGTGACGTGGAAGTTTCGCTATGGAGTTATTCTATTTAATTTAATAATATATATATATATATATATATATATATATATCTATAGATAGTACATAACTACATAGGAGTACCTTAATTAGAAATAATTTGTACTATATTTGTGCTTAGCGC	√	1		√	1
GDAAS0225	(AC)15	2	30	GAAGCACAGTCTCGTCATC	51.3	TGTCAGCCAACTAGGAGC	51.3	154	GAAGCACAGTCTCGTCATCAATGTTGTAGAAGGCGCTGGTCGGGTGACCGAATAATAATAATAAGAAAAACAGCACACCCAAAAACACACACACACACACACACACACACACACTCAGCCAAGTTGGCCGACTCGAGCTCCTAGTTGGCTGACA	√	2		√	2	p
GDAAS0226	(AG)15	2	30	AACAAACCAACCCAGCAAGC	55.5	TCCGTTTCGTTCTTGTCTACTC	54.3	111	AACAAACCAACCCAGCAAGCCACCAGCTCACGGCATGCCCCACTCTCGCTGACTAACATTCTAGAGAGAGAGAGAGAGAGAGAGAGAGAGAGTAGACAAGAACGAAACGGA	√	1		√	2	p
GDAAS0227	(AG)14	2	28	AGTCTCCAGTCGGCAGAT	52.2	CTGTCCACATCGTTGGTTC	51.8	100	AGTCTCCAGTCGGCAGATCGAGTACAGAGAAAACAGAGAGAGAAAGAGAGAGAGAGAGAGAGAGAGAGAGAGAATGGCGGTGAACCAACGATGTGGACAG	√	1		√	2	p
GDAAS0228	(TC)13	2	26	GTATCCAAACATCACCTGAAC	50.5	AAAGGAGTAGGAGGAGAGAG	50.2	118	GTATCCAAACATCACCTGAACTCCACTCATAGCAAATGAGAGCGTCGGGATTATGAATTTCTCTCTCCTTCTGGTGATTTCTCTCTCTCTCTCTCTCTCTCTCTCCTCCTACTCCTTT	√	2		√	2	p
GDAAS0229	(GA)13	2	26	TAGTAGCGTGCTGTTAGTC	49.6	CCATAATTGCTGGAGTTCTC	49.5	221	TAGTAGCGTGCTGTTAGTCCTTTAGGAGTATGAAAAATTAGCTTTTGTTGAACCTTTTGTGCCATTCTCCACTGTTTCTCAAGAGCCCATTATTGCTCTGAGAGAGAGAGAGAGAGAGAGAGAGAAGTGAAGAAATGTTGACTCTTGAGAGTCCTTGTAGCGGCAGTGTCGGCACCAGCAGTTCTTGCTCTACTTTGCTTAGAGAACTCCAGCAATTATGG	√	2		√	1
GDAAS0234	(CT)13	2	26	GTTACGGCCAAGAATCAGA	50.3	GGAGAAAGGAGAAGAAGACAA	50.8	161	GTTACGGCCAAGAATCAGACCACCCCAAACTTGAAATCCCACCCTTTTAACCCTATTCTTGGCCGTTAAGTGAATTCACTCCTCTCTCTCTCTCTCTCTCTCTCTCTGCGATTCAGGGCTCCAAAGGCTCAAGCTTTACTTTGTCTTCTTCTCCTTTCTCC	√	1		√	1
GDAAS0235	(GA)13	2	26	TTGAGCAACGCGGGAAATC	54.6	CGGTTCTCTCCTTCATCTTCTC	54.1	104	TTGAGCAACGCGGGAAATCCAAAAGCGGGACTGTGAGAGAGAGAGAGAGAGAGAGAGAGATTGCAATCCGAGGGCCGAGGGGGAGAAGATGAAGGAGAGAACCG	√	3	p	√	3	p
GDAAS0236	(GA)13	2	26	AGGTGAAATACGATCATCTCGG	53.9	CGTTCCCGCCCACTTGTAT	55.5	145	AGGTGAAATACGATCATCTCGGCGCTTTTCTTCTTCTTCTTAACGCTTTCAATTCAAACTCTCAAACACTACTACTGGTTTCCTCTTTCATTTGAGAGAGAGAGAGAGAGAGAGAGAGAGTGTATTATACAAGTGGGCGGGAACG	√	1		√	1
GDAAS0237	(GA)13	2	26	CACCTGCTTTCCCTGAATA	49.8	AGAACTATGGCGTTTATTGC	49.8	159	CACCTGCTTTCCCTGAATATATCATGTATATTAAATGGGATACACACACACAAACATATAGTCCATAATTCTCTGAAAGTATAGGATATGGAGAGAGAGAGAGAGAGAGAGAGAGACGACCCTTAAGTAAATGACTGCGGCAATAAACGCCATAGTTCT	√	1		√	1
GDAAS0238	(AG)12	2	24	CGGTGCTGTTCTATATCAAGTT	52.4	CCAAGATGCGGATATGAAAGTG	53.7	161	CGGTGCTGTTCTATATCAAGTTTCCCGGCGGCTAGAGAGAGAAAGCAGAAAGAGAGAGAGAGAGAGAGAGAGAGACCAAACAAACAATGATGGACAACATTCCCCACTGATCTTTATCTCCATCCACAAATAAAAAAAGCACTTTCATATCCGCATCTTGG	√	1		√	1
GDAAS0239	(AG)12	2	24	CCTATCTGGAACTGGTGAA	48.8	GGATCTGTATCAGCATTAGC	49.1	149	CCTATCTGGAACTGGTGAAAGAAGAAGAGAGAGAGAGAGAGAGAGAGAGGGGAGAAGGAGAAGATGAAGGAGGCATCTGCGGCGATTGCGGCGCTTCTCATTGGCATTCTGGTGAATGGGCTCAGCTCAGCTAATGCTGATACAGATCC	√	1		√	1
GDAAS0240	(GA)12	2	24	TGCCACCATCACAGTAACACT	55.4	AGCTCGGCTCCTGGAATCT	55.6	229	TGCCACCATCACAGTAACACTCTACACTCACTCTCGAGATTGTAGGGAGAGAGAGAGAGAGAGAGAGAGAAAGAGAGGTTTCGCACCCCAGCTTTCTCTCACATACCCACCCACGCGCTAGATGGGCCAAGACAGCGGTTTCTCTGCTCAAAAGAGAGCCGGAGCGCTGCCCACCACCGCTAACGACGCCGGAGCCGCCGCCATGAATGGAGATTCCAGGAGCCGAGCT	√	1		√	1
GDAAS0241	(CT)12	2	24	ACAACCTACCAAACCAAAGA	50.3	GCTGTATAGATGTCCACAAGT	51	181	ACAACCTACCAAACCAAAGAAATAGGAAAGTAACTAATACCTCGCAAATTACTACACACTCTCTCTCTCTCTCTCTCTCTCTTTCTCTCAACATCCATTCATATGTATAATGTATGATATATATGATTACAGAGTGAAAATTTTATACTTCATCTGCAAAACTTGTGGACATCTATACAGC	√	1		√	1
GDAAS0242	(TC)12	2	24	ATGGATCTACAGCTACAATCGC	54.2	TCCACAACCAGAAGAGAAGAGA	54.5	203	ATGGATCTACAGCTACAATCGCTTGTGGCCTTGATTACCTATCAACAAAATTGTAGCTAAAATGAAGAAACTGTGAGCTGAAGAAGCCGCCTTTTTGCGATTTCTCTCTCTCTCTCTCTCTCTCTCTACTCGTCGTTATTCTCTGTACGCTTGCACGGAGTAGCTTATTGCGCTTTCTCTCTCTCTTCTCTTCTGGTTGTGGA	√	1		√	2	p
GDAAS0243	(TC)12	2	24	AAGCCACAACTCATAACCAACA	54.5	GCCGTACCGTACAGACTGA	54.3	329	AAGCCACAACTCATAACCAACAAAACCACAACATCTATAATCACCCCCACCATCAAATTCCTCATTTTCTTGGGGATTTGAAGCAAACCTCACCAACTGCATAAAATCAACCTTTTCCCCTTTCAAATCAGCATAGTATTCCACCCCCTGCAAAAACACACCCTTTCTCTCTCTCTCTCTCTCTCTCTCTTCCCACCGATTTCCAGATATTTACAAGCAAATTTCTCAAATACAACCTGGAGGAAACAAATTAGTACAGAATAGTACTAGGTAAAAGAGGAGAAACAGAGGGGTGGGATTAAAGTTTTTCTCAGTCTGTACGGTACGGC	√	2		√	2
GDAAS0244	(CT)12	2	24	TGGTTCAGCAGTTATTAAGG	48.6	ACAGTGGGAGAAGTTATCAT	48.9	182	TGGTTCAGCAGTTATTAAGGATATAACTTACTTACAAAAGAATAGCACTCAACAGTGCTACATATTGATGATCCGTACAATACCAACTCACTCTCTCTCTCTCTCTCTCTCTCTCAATGGCTATTTTACAGAATGTCAGGGAAAAGTTAATGAGGTTTGATGATGATAACTTCTCCCACTGT	√	1		√	1
GDAAS0245	(AG)12	2	24	CGCTCTGCTCTTCTTGTTC	51.9	CGATGAAGAAACTTCAAATCCC	51.9	106	CGCTCTGCTCTTCTTGTTCCTGAGGGTCTTTGGTTTGAAATGGCAATGGAGATTTAGAGAGAGAGAGAGAGAGAGAGAGAAATTGGGATTTGAAGTTTCTTCATCG	√	2	p	√	2	p
GDAAS0246	(GA)12	2	24	GCGGAAAGAAGGCGAACTTA	54.3	CTCTCACTCACTCACTCTCACT	54.7	317	GCGGAAAGAAGGCGAACTTAGCCGCCAGCTGAGATACCAAACAACCCATCAATATATATATGATTGTAAGTTGTAAAGTTGGAATAATCGGAAGAAAGATTGAATTTTTTCCCGGCCGGCACCGCCCCCAGAGCTGAATGGGCTCTGAAGACGCAACTCATGAATGCATGAGAGAGAGAGAGAGAGAGAGAGAGGGTTAATTGGCTGAAAAATGGTGAATGGAAGGATGGGTTTCGGTGTTACAGAGAGGGAGAGAGGACTACTTGTGTTTGGCTAAATCTGTGAAAGCTGTGACAGTGAGAGTGAGTGAGTGAGAG	√	2	p	√	2	p
GDAAS0247	(TC)12	2	24	GCCTTCCTTCAGAGCCGTTA	55.4	GCTGCGATTTATGGCGTTCT	55.1	206	GCCTTCCTTCAGAGCCGTTACGGAAAACCTTTATCTGGTAATATATATAATCTCCTGTTCTTCGGAAGATTCCCGAGTAAAATTAACGATCTTTGACAAGAATCTCACTGCCCTTCTCTCTTTCTCTCTCTCTCTCTCTCTCTCTCCACTTCACAGCTGCACCTACCTAGAGAGAAAGAGAAAATCAGAACGCCATAAATCGCAGC	√			√
GDAAS0248	(AT)12	2	24	TCACAATACTGGAGCCATTA	49.3	TCCGGCGTTCATTTCTATA	49.1	114	TCACAATACTGGAGCCATTATATTGACATATATATATATATATATATATATCGTGTTGAAGCGCGTGCGCTCGCACGCACGGCCAGCGCTATATATATAGAAATGAACGCCGGA	√	1		√	1
GDAAS0249	(AT)12	2	24	GTAACCCAATGCCACTAGC	51.4	CCACATCTCTGCCTCCAA	51.2	233	GTAACCCAATGCCACTAGCACATGCTCCTAAGCTGCGTGCCAACACAAACCCAAGCACAAACCACTAAGGAAAAGATAAATAATATATATATATATATATATATATTATTTTATTTAATGAAAGCTTGAGCTTGTCGGAGAAGGGGAAAGGAAACTGCTGCGGTGGTGAGAGTAGTGGGTGTGGCTGCGGTGGTGTCAGCCGAGATGTGAGGAGTTTGGAGGCAGAGATGTGG	√	1		√	3	p
GDAAS0250	(TC)12	2	24	TCCAGCCACTCTCCAGATGA	55.5	GAATCACGAATGCGAGCAGTAA	55.6	130	TCCAGCCACTCTCCAGATGATGCCATTCTCTCTCTCTCTCTCTCTCTCTCAAGAACAGCTGTTGCCTGTCGCCGCGATTCTCAGCACTATGCCAGGATTTTGATATGATTACTGCTCGCATTCGTGATTC	√	1		√	1
GDAAS0251	(TC)12	2	24	CCTGCCTGCACATACATACATA	54.1	CTTCCTGCCACTGCTACTTG	54.2	178	CCTGCCTGCACATACATACATACACCTTCTGCAATTACAAACAATTCTCTCTCTCTCTCTCTCTCTCTCTTGTGCAGGCAGGCCAAATATGGATGGTGCAGTAGACATGAAGGTGGAGGACAAAGCTGTTGAAAATGTTGAAGAAGAGGACAAGAAAACAAGTAGCAGTGGCAGGAAG	√	2		√	2	p
GDAAS0252	(CT)12	2	24	GTCTCATCGCTGTTCACTGTT	54.6	CGAGCAAACCAACCATCCAA	54.7	178	GTCTCATCGCTGTTCACTGTTTTTTGTAGCTTATTCGACTTAGCGTCAATATAAGTATTCCTTATTATGTTACTCTCTCTCTCTCTCTCTCTCTCTTGTGTTTGAGAAATGGATTGTTGAATGATTGACTGTATGATTGCAGCTTCGTCTGTGATGCTTTGGATGGTTGGTTTGCTCG	√	4	p	√	4	p
GDAAS0253	(AC)12	2	24	GATTGGATTGGAGTCACAGGTT	54.4	GGGAGTGTTCAAACTTCATGTC	53.7	216	GATTGGATTGGAGTCACAGGTTAATTGTAATTGTCTAAACTGTGGCACTTTAAAATGGGGATTTGCTCTATATCAATATGTCTGTATATATATGCATCAAAAAACACACACACACACACACACACACATATTGCAAATCTAAGCTTCAAGAGTATTTTAAAGTTTTAAACTTCCAATTCAGTACTAAAATACAAGACATGAAGTTTGAACACTCCC	√	1		√	1
GDAAS0254	(TC)12	2	24	CCATCATTGTTTGTTTGGTCTC	52.3	ATCCGTGTGAAGCGATAGTAA	52.8	197	CCATCATTGTTTGTTTGGTCTCTCTCTCTCTCTCTCTCTCTCTTTCTGCTTTCTCTCTCTAGCCGCCGGGAAACTTGATATAGAACAGCACCGGAAACTGCCTGTTCACCGGCGAGGAGAGTCGCCGGAGAATACATGCGCTTTTGTAATAACTCCGTTTCGGTGCTTTGGAATTTTTACTATCGCTTCACACGGAT	√	1		√	1
GDAAS0255	(AC)12	2	24	CATAAGCCAGGAAAGTATTGAG	50.8	GCATTTGGTTAGTTTCCCTTC	51.3	136	CATAAGCCAGGAAAGTATTGAGATTAAGAAGTGAAGGAAAAACAGAAACAAGTAGCACAGGGCCAAAGTGAAATGCCAGACTGGAACCAATACACACACACACACACACACACACGAAGGGAAACTAACCAAATGC	√	1		√	1
GDAAS0256	(AC)12	2	24	GTCCCACCTTCTTACCCACTA	54.3	GCAGACACAAGTTCAGGAAGA	54.1	118	GTCCCACCTTCTTACCCACTATTCACATACACACACACACACACACACACACGTAGGGAGATAAATGCTTAGCTTGAGTGAGGATTGAATTAAAATTTCTTCCTGAACTTGTGTCTGC	√	1		√	1
GDAAS0258	(TA)12	2	24	ACGCCGAGATGCTTATTATG	51.5	AGACCTCGCACCCAACTA	52.5	171	ACGCCGAGATGCTTATTATGGATAAATACAAGTACTAACGTAAATGTTCTAGGTTCAATCACACCGGAATAACTACTGTATACTTAGGATTAATATGTAGTATATATATATATATATATATATAGTGGTGCATGCATGTATGCTAACTTAACGTAGTTGGGTGCGAGGTCT	√	1		√	2	p
GDAAS0259	(AC)12	2	24	CATAAGCCAGGAAAGTATTGAG	50.8	GGAAACATTGTGCATTTGGT	51	149	CATAAGCCAGGAAAGTATTGAGATTAAGAAGTGAAGGAAAAACAGAAACAAGTAGCACAGGGCCAAAGTGAAATGCCAGACTGGAACCAATACACACACACACACACACACACACGAAAGGGAAAACTAACCAAATGCACAATGTTTCC	√	2		√	2	p
GDAAS0260	(AG)12	2	24	ACTCCTCTGTTGCCGAGAC	54.4	GCCACCCAAGTCCAGACAT	54.9	203	ACTCCTCTGTTGCCGAGACACAAAACCAAACGAGAGACTGAGAAAGAGAGAGAGAGAGAGAGAGAGAGAACAGTGAGAAGAAGAAAATAAAAAAGTTTTCTTGAAAAAATGAATACATTGGGATCTCCGCTTGAAGCTCTAGCTTTCAACTATCTAAGCTATGGGTTTTTAACGGCGGTTAACAATGTCTGGACTTGGGTGGC	√	2	p	√	2	p
GDAAS0261	(CT)12	2	24	AAGAAAGGAGATGGCGAAGGA	54.9	CGGCAACAACAACAGAATTGAA	54.7	201	AAGAAAGGAGATGGCGAAGGAAAAGGCATGGGGTGTTGGGTCCCACTCCGAGATGTCAACTACCCATCTCTGAACACCGTTTTCCAATTCCATTTCCCTCTCTCTCTCTCTCTCTCTCTCTGGCAATTCAAAGTTCAATTTTTTCTTGTGTGTTTCTCAGTGATGAGTCATGAGGGACCTTCAATTCTGTTGTTGTTGCCG	√	2		√	2	p
GDAAS0262	(TC)12	2	24	CGCTCTCACAAGCATCACA	53.6	CATACAGATTCACCCACTTCCT	53.6	229	CGCTCTCACAAGCATCACACAACGTTCTCATTCTCTCTCGCTGTTTAATTTTGTTTATTTATTTAATCTCCCTCGTTCTCTCTCTCTCTCTCTCTCTCTCTGACTCTCAGCTCTCATCTTCTCCCACGATTCCACCCAGAGCGCGCCATCATTCGCCGTCGTCCGTCACAAAAAGAGCATCCGATTCAAAACCAAGACAACAGAAACAGGAAGTGGGTGAATCTGTATG	√	2		√	2
GDAAS0263	(GA)12	2	24	CACTGCTGCCATGAATCTTGA	54.8	CCTCTTCTTCGTGTCCTCTGT	55	186	CACTGCTGCCATGAATCTTGAGCGACAAACCACACGCGAAAATTACAAAGGAGAAAGCGCAGAATATGAGAGAGAAAGAGCGAGAGAGAGAGAGAGAGAGAGAGAAAGAGAGACGCAATTTGTCTCTCTTCAAGCTCTGCAAAACAGAGGAAACCAAAAGAAAGAACAGAGGACACGAAGAAGAGG	√	3		√	3
GDAAS0265	(GA)11	2	22	AATTAACGTCCGACCGATAAC	52.2	TTCCACGACTCGAAATCAAG	51.6	134	AATTAACGTCCGACCGATAACGGATAGAAATTATGTATCTGTCGTTTTACTAGAGAGATAATCGGAGAATAATGATAACAGTTGGATTGAGGAGAGAGAGAGAGAGAGAGAGAGCTTGATTTCGAGTCGTGGAA	√	2	p	√	2	p
GDAAS0266	(AC)11	2	22	AGAGAAGGCTATCACTGTACTC	52.6	GAAGAGAAGAGCGAAGGAAGA	53.1	131	AGAGAAGGCTATCACTGTACTCTCTCACTTATCAGTGAAGACTGTCGGTCGGTGTGAAAGTTATTGAAAAGCTCCAAAACACACACACACACACACACACTATTTCTCTCTCTTCCTTCGCTCTTCTCTTC	√	2		√	2	p
GDAAS0267	(CT)11	2	22	GAGAGAACCCAGAATTTGCTTT	53	TAGTCAGAACTCAAGGTTTCCA	52.8	244	GAGAGAACCCAGAATTTGCTTTGATGGACTTGATTCACTAGAGCTCTAGTATCATGATCTCCAACTTCTAGTTCAAAGAGACATACTTACATACAAGCAACCTGCAATATTATATGCCAGTATTTCCTCTCTCTCTCTCTCTCTCTCTCATAAACACAGAATATGTGTATTTATTTATGTGTATATATATGCATGTGGTAGTACAGAAATTATAGCTAGGGGTGGAAACCTTGAGTTCTGACTA	√	1		√	1
GDAAS0269	(TC)11	2	22	AACGCCATAGAACCAATCT	49.5	GATCTCTGCATCTGCTGAA	50.1	118	AACGCCATAGAACCAATCTAGCAAAAACATCTTTTGTTCACAACCGTGGAACCCTACACAGATCTCTCTCTCTCTCTCTCTCTCGGGGATTTCTCCAATTTCAGCAGATGCAGAGATC	√	2		√	2
GDAAS0270	(TG)11	2	22	AAGGGATAAATGGAAGCAGGAG	53.9	AAAGACAGTCATAGCACACAGA	53.5	279	AAGGGATAAATGGAAGCAGGAGCTTCTGACACAGAGTAAACTTTAACTCACTATCTGGATGATGCAAGAGACATGGTACTGGCCTGTTGTGCATATTGATGTCTACATAGTTGGAAGTTTAGTTTATCATACACATGTGTGTGTGTGTGTGTGTGTGTTGTATGATAACAATGTAGCTTGCTTTATGATCTGTGTCAGAAAATAAAGTTCTAGAAGTCTCATGAATAATCTTTTTGCACACACTTGTACTAGAATAATCTGTGTGCTATGACTGTCTTT	√	2		√	2
GDAAS0271	(AG)11	2	22	TTGCTGGACAGAGAAGAGACT	54.2	ACTGGCTTATGGACATACAAGT	53.2	170	TTGCTGGACAGAGAAGAGACTTCCCAGAATCTGTCATCTCTTTGGAACCCAATGCCTACCCTGCTGAATATACTCTGTAAATATAGATTCTTTCTTTTTTTTGTAGAGAGAGAGAGAGAGAGAGAGTTACATGCTAGCTTTTCCCCTTACTTGTATGTCCATAAGCCAGT	√	2		√	2	p
GDAAS0272	(GA)11	2	22	TTATTACGAGACGAGACGAGAG	53.2	GCGAAAGTAGGAGAGAAGAGAG	53.9	133	TTATTACGAGACGAGACGAGAGACGAGAGAGAGAGAGAGAGAGAGAGTAATGTAGTTTGTGATTTCACTCACTCGAGAGAGAGCTCTTAGTTTGTTTAGTTTGAATGGGTCCTCTCTTCTCTCCTACTTTCGC	√	2		√	2	p
GDAAS0273	(AG)11	2	22	GCAGAAGCAGGAGCACTCA	55.4	ACACATCGTTCCGTATGTCGTA	55.7	231	GCAGAAGCAGGAGCACTCAATATTCGTTGAAGTTACTTCACTCGCGATTCCTAGCACCTGCGTACATGATAGTACAGTACATGTATGCTTAGAGAGAGAGAGAGAGAGAGAGTTTGGAGTGAGTAGGAATGGATTTGGCAGAGGGAGTTGGGGAGAGCTCGTCGCCGCCGAGGAGTCTCGGAAGCTCCGGCGGCGGTGGAGGCGGAGCGTACGACATACGGAACGATGTGT	√	4	p	√	4	p
GDAAS0274	(TAGTGT)4	6	24	CACAAGACGGTTGGCAACTTCA	58	GCTATGGCTCTGGCTCTGGTT	58	288	CACAAGACGGTTGGCAACTTCAATTAGTCCATCATATCCAGGCTTGTCGGAGTCCCATCCCGACTCCTGGACCATTTTGCTACGGAACAAATGAAGGAAGAGGTTATCCAGGGGGGCGGGATTGTATTCACTTCTGGCGCCTGCATCTGTCGGCAGGGGTTTGGAGGAACAGAAAACTCCAACAGTTGGATGCCGGAGACTAGTGTTAGTGTTAGTGTTAGTGTTAGGTCGACGGGGATGCGGAGGCGAAGCTAAGTGAGGTGGGCGAACCAGAGCCAGAGCCATAGC	√	7	p	√	7	p
GDAAS0276	(TTTGAT)4	6	24	TCATACTCATCGTCTGCTCTGT	54.8	TCTCCGCTCATTCAACCATATC	54.1	147	TCATACTCATCGTCTGCTCTGTAACCCGCCATCTTTTGATCACTCTATGTTCTTCTAGCTAAATAGTGGAATATTTTTTTCAGTTTGATTTTGATTTTGATTTTGATGTGTGTTCAACTTTTCAAGATATGGTTGAATGAGCGGAGA	√	3	p	√	2	p
GDAAS0277	(AATATA)4	6	24	CGCATAAGATGGGTCATTGGA	54	AATAACTTCATCCGCCACTCTT	53.9	219	CGCATAAGATGGGTCATTGGATAATATATGATAAATGTCATGACCGCATAAATATAGGTCATTGGACAGTATATTTGAAAATCCATGATGGATTTCAAGGTCTATATATGACCTGAAACAGACTGAGTATTTTTCCCTTCTGAAGAAGGAATATAAATATAAATATAAATATATTATGTGTCATTATGTACTCTTTAAAGAGTGGCGGATGAAGTTATT	√	3		√	3
GDAAS0278	(CATGGA)4	6	24	AGATTCTCGGTGCCCTGGTTTC	58.6	TGATGATGGTGGTGTCGGTTCA	58	314	AGATTCTCGGTGCCCTGGTTTCAATACAATTGATTCGGCTTCTTACTGGGATTCTTGTTTATGAAGCCATCGAACGACTTATAAACAGTTCTGGTGAAGTCCAGGGATTCCTTATGTTTGCAGTAGCTGCTTTCGGCCTAGTAGTTAATATCGTTATGGCTCTCTTGCTCGGTCATGATCATGGACATGGACATGGACATGGACATAGCCATGAATCATGGACATCATGACCATGCAGGGCATGATTCATGGATCATTGGTCACGAGGCTCAGGACATGCATGGAATATCAGTGAACCGACACCACCATCATCA	√	1		√	3	p
GDAAS0279	(ACAAAA)4	6	24	GCTGGTGTCTTGTATGGTCTA	53	TGTGTATACTGAGGCAACCTTA	52.6	168	GCTGGTGTCTTGTATGGTCTAGGCGTTGAGAATGGACAGTATAGCAGCAGCAGCACCCATTGGTGACCTACAAAAACAAAAACAAAAACAAAAACCAAAATATGTGACAGTATAGGTGATTGTTTGTGAAGTACATGTGTGCGCTTTAAGGTTGCCTCAGTATACACA	√	3		√	3	p
GDAAS0280	(CAGCAA)4	6	24	ACGACGGACAAGGACACT	53.2	GCAACAGCACTGAAATTACGA	53.5	200	ACGACGGACAAGGACACTGCCATGGCCACGGCGGTGGTAGCAGCAACAGCAACAGCAACAGCAACAGCAGCAGATGATCCCATGGAGGAGGATCCGGTTGGCCCCGCCACAGTTTTTTGCATCCGCCTGAAACAGCCTAGGTCGAATTTGCTGCATAAAATGAGTGTGCCGGAGCTCTGTCGTAATTTCAGTGCTGTTGC	√	2	p	√	3	p
GDAAS0284	(TTTCAA)4	6	24	CTGCTCATCCCACTCTTTGCTA	56.2	GCCTTCCTCTCACTGTCAACA	55.8	420	CTGCTCATCCCACTCTTTGCTACAGTTCACACAGAGAGAGAGAGGGGGGGAGAGGGATCAGGCAAGGCATGATTATATAGAAATAAAAGAAGCTTCTTTTATTTTTTTCTCCACTGCAATCAAATACTACTACTAAACTACTAATACACAAACCTCATTCTTATTAGTGTGTTCTTGAGTTTTACATGCTATCTGGTATTACTTGACTAGCTCAGAGCTTTGCTTTACTTGTATCATTTCAGAGGTCTTTCAATTTCAATTTCAATTTCAATAGCATTTTTTACATTCTTGAACTGTACTGTTTTGAACTTTGATGTCTACACCCTTGGAAGAGCATGATTACATAGGCTTATCAGAGGTTCCTTCAATGGAAAACTCTGAGAAGAGCTGTGTTTCCTC…	√	2		√	2
GDAAS0285	(GGGAGA)4	6	24	GCAGCAATTCAATCTCCACTAA	53.2	CGCTTCAACTTCTTCCAATTCA	53.7	156	GCAGCAATTCAATCTCCACTAAACAACTACTTAGAGACTGCATTGCATGTTGGTGCTAAAGTAGGTAATGCCTCCTTTATGGAAAAGCTAGTAGCATTATTATTGTTGGGAGAGGGAGAGGGAGAGGGAGATAATGAATTGGAAGAAGTTGAAGCG	√	5		√	5	p
GDAAS0287	(TGGGAA)4	6	24	CCACCACAACCACAACACTC	54.9	TCAATTCATCGGATGCACTCTC	54.7	213	CCACCACAACCACAACACTCTACTGGGAACCCCCATTGCCTTGTCGACAAGCTAGCTAGCTATAACTCCTACAAGCCCACAAAACCATAAATATCCGCCTTGAATTGGAGCTGAAGAGCGCTGCTTTTGTAGATAGAAAATGGTGGGAATGGGAATGGGAATGGGAATGCTGCGGTTTAGATGGAAATGCAGAGAGTGCATCCGATGAATTGA	√	2	p	√	2
GDAAS0288	(AGGAGA)4	6	24	TTGTCGCTCCATTCCGATAACG	57.2	CACCACGCTGAACTTGATGTCT	57.3	121	TTGTCGCTCCATTCCGATAACGGTGGCCAAAACTCCCAGGAGAAGGAGAAGGAGAAGGAGAAGGAGTAGTTGGAAAATGGCGGCGAGCAATGGTGGCGAAGACATCAAGTTCAGCGTGGTG	√	5	p	√	5	p
GDAAS0289	(CACCGC)4	6	24	CGCTCCACAGCCACCACTAA	58.1	AGACGGCGGTTCTGCATCTG	58.5	263	CGCTCCACAGCCACCACTAACGCCGCCGTCATCCACCACTTCACCGCCACCGCCACCGCCACCGCCGCCTCTATACCGAAATCTCATCCCTTAATCTCCCTCCTCCAATTTCAATCCCATCCTTTCATCTCCCCTTCCCGTCTACTCCCCTATAGCACCCTAACTCTCCGATCCTTCGCCACCGCAACCCGCCCTAGCCGTCCCCACCGCCCGGCCCGGCCCGACATTGGCGCCCGCGCCCGGCAGATGCAGAACCGCCGTCT	√	2		√	2	p
GDAAS0290	(TGGCGG)4	6	24	AGTTCCTTGTCCACTTGTTGAA	54.1	TTACACATCTCCGCCACCTC	55.1	277	AGTTCCTTGTCCACTTGTTGAAAGTCAAGTGTGATTTTGTTTCCCTCTATAGCCAAATCTGGATCAATAGTAGGGAATAACGGGAGGTGGGGGAGATGCATACGGAACGCCTTTGACGGGAGGAAGAGGAATGTGTTGATGCAATGGCGGTGGCGGTGGCGGTGGCGGTGGAACAGATTGTGAGTCGTTGCAACTTGGAGGCGGCGGTGAAAGCGGAAGAGGATGTGATGGGTGAATTAGAGGTGATTTTGAAGGCGGAGGTGGCGGAGATGTGTAA	√	3		√	3
GDAAS0292	(CAAAGC)4	6	24	ACTGAGAGTTCCGACCTAGAG	53.9	TCGCCTTATCTGCTTCCAATT	53.6	346	ACTGAGAGTTCCGACCTAGAGCTAGAGGAGGGAGTGGATGATGAGTGTAGAAGGAAGGTTTACAAGCGAAGAAAAACCGATATAGCTCCCACTTCCAAACCAAAGCAAAAGACAAAGCCAAAGCCAAAGCCAAAGCTGCCCAATGACGGATCTACCGCTTCGGATTCCATCTCCCCAGCTGCTGTCTCCAGTGGCGCCGGCTACTATCTAGCTCCCACTGTTGACGGAAATGAGAAACCCCCTTCTCTCAAGGTGACGGAGACCATTCGTCTTTTCAACAAGCATTATTTGCACTTTGTCCAGGAGGAAGATTTAAGGTGTAAGAAATTGGAAGCAGATAAGGCGA	√	2	p	√	2	p
GDAAS0293	(TAAAAT)4	6	24	CCAACAAGCTAATTCACCACTA	52.5	CTTCAGGTTCTCGCTCAGT	52.2	151	CCAACAAGCTAATTCACCACTAGAAAGCCAGCCTGTAAAATTAAAATTAAAATTAAAATTAAAGCACAATTACAACATAATAATGACAAAGCCCTCAACTTCTGCAATAGGAATTTTGTGTATTGCAGAGCGACTGAGCGAGAACCTGAAG	√	5	p	√	5	p
GDAAS0294	(TCTCTA)4	6	24	CTTTCTCACTTCAGTCTTCTCA	51.6	GCTAGGGTTTAGAGCACAAA	51	162	CTTTCTCACTTCAGTCTTCTCAGCTCATGTCTTGACGCGACAAAGCTTTCAAACACTCTCCCAAAAAGCTCACTCACCAATACGCGGCTTTCTCTCCCTCTCCCACTCTCTCTCTATCTCTATCTCTATCTCTACTTTTATTTTTGTGCTCTAAACCCTAGC	√	2		√	2
GDAAS0297	(ACCGAC)4	6	24	CAGGGCAACAAATCGTGAAG	53.4	GCTGTCGTAGAATGTGCTAAC	53.1	152	CAGGGCAACAAATCGTGAAGACCGGTGACGATAATGTCCGCCGGTTCAAGATTGAGCCGACCGACACCGACACCGACACCGACATTCGCATTTACAAAATCACTCACTGTTACTTAGGAGAATGCTACAACGTTAGCACATTCTACGACAGC	√	5	p	√	4	p
GDAAS0299	(CTAGTT)4	6	24	ATCACCTCACCTCCACTTCTC	54.6	TATGCTCTGCTTCTCCTTACCA	54.7	105	ATCACCTCACCTCCACTTCTCCTGCAGCTCTTTCTGCTCTGACCAAATCCATGTTATGAAAATAGCCACTACAAGTGCAACAATGGTAAGGAGAAGCAGAGCATA	√	1		√	1
GDAAS0300	(TTTTA)6	5	30	TCGCCTATAATCATCTCTTCCA	52.3	ACGACGATCACATCCTTCAA	52.6	280	TCGCCTATAATCATCTCTTCCAACTCTTCTTCATTAATAATCAATCCTAGTGTGTGGTTGGGTTGGTAGTCCCATTGTGAACTCTGTTGAATAAGGGATGTAAAACATTTACATTTGCACAAGCTGAAACAATAAAGTGCAAAATAACAATTTTTTATTTTATTTTATTTTATTTTATTTTATTATTTTTTGGTAGTTGATGATAATCAAATATGAGATCTAAAGGATAAGGATCATTGAGACATGGGTTGCTTTGAACTTTGAAGGATGTGATCGTCGT	√	2		√	2	p
GDAAS0301	(AAGAA)6	5	30	CAGGAGGCGATGAAGAAGAA	53	GCTGAGGAGTATATGGTTGATG	52.3	138	CAGGAGGCGATGAAGAAGAAAGGAAAGCAACTATATCGCAGCTACAGAATGAAAGGACGTGCAAGAAAAGAAAAGAAAAGAAAAGAAAAGAAAAGAGTCCAGGGAGGGAGGGAAACCATCAACCATATACTCCTCAGC	√	3	p	√	3	p
GDAAS0302	(CATCT)5	5	25	GCAACTTGATACTGGAGATCC	52.1	GCACCAACCTGTCACTTCA	53.3	161	GCAACTTGATACTGGAGATCCCTCTAGCTGCTGAGTTGCATGATAAAGTAAAATATACAGCTGGCTGTTTATTGATGTCAATGTAAAAGGCAGCATGGGTGCATGGTGCATCTCATCTCATCTCATCTCATCTCATCACAGTTGAAGTGACAGGTTGGTGC	√	4	p	√	4	p
GDAAS0303	(TCTAC)5	5	25	CAGTTGAAGTGACAGGTTGGT	54.2	AGGCATTGGCATATCTCGTAAC	54.7	197	CAGTTGAAGTGACAGGTTGGTGCAGAATAGGATTGTTCCCAATCATCCATGCATCAATGTCACATTTGATTGCCCGCCCACATGGTGTGCATCAGATGATCATTTTGTTTCCCCGTGATTCTTTTTGCTTCTCGTCAAAGTTTCTACTCTACTCTACTCTACTCTACGTGTTTGTGTTACGAGATATGCCAATGCCT	√	2		√	2
GDAAS0304	(GACCA)5	5	25	CACCATTCCAACAATACCTCAC	53.4	TCACAGAACCAGAACCTTCATT	53.6	393	CACCATTCCAACAATACCTCACCATGTAATGTGATCTCCAATATAACGATTTACCTTCTCTTTCACTAGTACAAAACTTGAAGAAGATAATATGGGTTGGTTTTCCTTCTATTCAGCACTGGATGTGCTGCCGTGTTCCCATGACCTGACCAGACCAGACCAGACCAGACCAGACAGGGCCTTGTTCTAAAATTCTCCTCCGTGTTTCAAGGGTTGTGCCAACTGCATCAACCGACCTGAATTATTGGCAAACACAGCACCGCATCGTAGTAGGGCAGGTAACACCGTCACACTTGACAACACAAACCGAGTTGCTGGACACAAAACTATAACCCATCAGATCGACATGATTCTGCTCCTTCAACCATGGTAATGAAGGTTCTGGTTCTGTGA	√	5		√	5
GDAAS0307	(TTCTT)5	5	25	CTAACGGGCAAATGGAAATGA	52.8	GTACAGTGGGAAATCAAGCTAA	52.2	151	CTAACGGGCAAATGGAAATGATGGAAGCTAACTGTTTTCTGGTGTAAATATCACCACCATATTACATAATCATCACTACAAGAACCCACAATGGGGATTCTTTTCTTTTCTTTTCTTTTCTTATTATTATTAGCTTGATTTCCCACTGTAC	√	3		√	3
GDAAS0308	(TTTTC)5	5	25	CTGTGGTTGGTTTGCTATTCT	52.3	CACCATAAGCTTCATAACATCC	51.1	118	CTGTGGTTGGTTTGCTATTCTTTTTCTTTTTCTTTTCTTTTCTTTTCTTTTCTTTTTTAAATTGTAATTTATTCTGTCATATGTCAAAAATAAGTTGGATGTTATGAAGCTTATGGTG	√	4		√	4	p
GDAAS0310	(CAAAA)5	5	25	GCATTCTCATAGGAGGTTGGTT	54.2	TATCGTTGGCTAGGGCAAAC	53.6	204	GCATTCTCATAGGAGGTTGGTTTTCCTCCTCATCCCCCCAAAACAAAACAAAACAAAACAAAACATTCACACACAATATGTATTGAGGCTCATATAAACATCTGATCAGGTATTGAAACTTGGTGACACTGCAATGGCTGCAAATCCCAGATTGCAATGTGACAAACAGTCACAACTGATCAGGGTTTGCCCTAGCCAACGATA	√	1		√	1
GDAAS0311	(AAAAC)5	5	25	CCCATTAGCCATTACAAAGAAC	51.6	GGTCTCTTCTCTCATTCCATTC	52.1	148	CCCATTAGCCATTACAAAGAACTAAAAATGAACCAATTGGAAAGAAAACAAAACAAAACAAAACAAAACCTTCTTCTCCTGTGCAATAGAAAATTTGAGTTTTGCCCTTATTACCATAAGCTTCAAGAATGGAATGAGAGAAGAGACC	√	1		√	1
GDAAS0312	(TTTAA)5	5	25	CGATAATCAATTCGGCTACC	49.9	CAATTATTCTCACCGCTCAA	49.4	272	CGATAATCAATTCGGCTACCGGGTCTCAGATTTGTCATTGTATACTTTGAGATGCAGTTTTTCAGCTTCAGGTTTCTATGTGAAGATGCATAGATCGGATTTAGTGTCATAGTTTTTCATTCTTGTAATTCTCATTTACATAATAATGATGAATGAGCTATAGACTTTTAATTTAATTTAATTTAATTTAATTTATTGTGGTTATTTTTGTAACCCTGTAATTGATGTACCATAGAGTGGATTAGGGTTTGTTTGAGCGGTGAGAATAATTG	√	3	p	√	3
GDAAS0314	(TTTGT)5	5	25	GTGGTGCAGCTTCTGGTTAC	54.8	ATGCTTGCCTTCATCCAATCAA	55	281	GTGGTGCAGCTTCTGGTTACCAATTTCTCATCTGTGTCCAATTTGTTTTGTTTTGTTTTGTTTTGTTTTTGATAATGGCATGGAATTACTAGTGCCGTGTGATGAACTCGGATTAAATTACTCACGACGGTCGTCTGAGTCGCCTTTTGGTGACCTGATGCAGTGATCCAAATTGTCTGATGGCAATTGTACTTTCTCTATGCGATTCGTGCCTGTTTATGAGTTTATCTTTTACAGCCATTAATCTTTTTTAGGTTTTTTGATTGGATGAAGGCAAGCAT	√	1		√	1
GDAAS0316	(GGTTT)5	5	25	ACAGCTACCTGGTGATGTTA	51.4	CCTTCTCCCATATGCAATTTAC	51.1	121	ACAGCTACCTGGTGATGTTATTTTCTGCTTTACCATTCTATATTACTGGCTGCATTTACACGGTTTGGTTTGGTTTGGTTTGGTTTGGTTAACCCAAGTGTAAATTGCATATGGGAGAAGG	√	4		√	6	p
GDAAS0317	(ATGCT)5	5	25	AGCCAATCTCCGTCCTGTT	53.9	GCATAGCATAGCATAGCATAGC	53.5	253	AGCCAATCTCCGTCCTGTTATGCTATGATGCCCGGGCAGAAAGTGCCACAGTTTAAGCTACCTACCTACCAGGTGCAGCTCAAGTTAATGTTCCATTTCCCAACAAGAAACCTCATTTCTTCTCGGAAAAGACCTTTCTCCAACACCTCCAGGCTCCAGTAGCCAACAAAGACATACATACCAACAGATGGAGACACTTGTGGAGATGGACCAGCTCAGAAATCCACCCATGCTATGCTATGCTATGCTATGC	√	4		√	4	p
GDAAS0319	(TGGTT)4	5	20	AGTGGCTGAAGAAGTGAGGA	53.8	AGCATACGATCCAGGATAACAA	53.1	328	AGTGGCTGAAGAAGTGAGGATCAGAGGTTTCAGGTTTAACAAGGTTGAGCAGCCTGAGAAAATGTATGATGAGGCCGGGGAGTTCTGTTTGAACCCTTGAAATGGTTTGGTTTGGTTTGGTTTGTGGATCACCCACACCGCACCCATTTTCGTAAACTGCAAAACCCCCTCTCTCCAAATACTATACTTTGGTGTAGCCTTAGCTTCTATTATTCTTTGATTTGTAGGAGCTGAGGGTTAAGAGTATTGTTGATTACTCACCCTATTACTGTCTTCTTTTCATTTTGTTTTTTTCTTTCACATTTCTTGTTATCCTGGATCGTATGCT	√	3		√	2
GDAAS0320	(TTTTC)4	5	20	GTGGATGAAGCACAAGAAGG	52.4	AAGACCAACGCTGGCAATA	52.7	186	GTGGATGAAGCACAAGAAGGCTGCTAAATGTTGAAATCTATTCATTTTCTCAGGCAGAATGATGGTCCTTTTTTATTTTCTTTTTCTTTTCTTTTCTTTTCTTTTTTGGCTATGTTCTCTTTGCTGTAGGAAATAACTTCTAAGTAAAAAACAGTTCAAGTAGGCATTATTGCCAGCGTTGGTCTT	√	2		√	2	p
GDAAS0321	(AGCAT)4	5	20	GCTTCATTCACCATTCCATCCT	54.8	TTCCTCCAACACCTCCAGTAG	54.6	241	GCTTCATTCACCATTCCATCCTTGCAGTAGAGCCCACCCGCGTAACCTTCTAGAGAAAGTTTGGACAACAATGGAGGGAGGGGGATGCTAAGCTAAGCTTGAAGAACAGAGTTTTCAGTGCATTACTGCCACAAGCATAGCATAGCATAGCATAGGTGGATTTCTGAGCTGGTCCATCTCCACAAGTGTCCCCATCTGTTGGTATGTATGTCTTTGTTGGCTACTGGAGGTGTTGGAGGAA	√	2		√	2	p
GDAAS0322	(GTCAG)4	5	20	GGTGATGGAACTCAAACTGGAT	54.4	CGGACTGACTGTAACACTGG	53.7	202	GGTGATGGAACTCAAACTGGATTTAATTTTGGAGGAAATGGTGACCCCAATGTACCACCTGGGGGATTCAATTTTGGCTGAGTCCAGCACGTAAAATCTAAGATGCAGAGTCGGTGTCCAGCTTGAGGAAGACGTCGTGTCAAGGTCATGTCGAGTCAGGTCAGGTCAGGTCAGATCACCTCCCAGTGTTACAGTCAGTCCG	√	2		√	2
GDAAS0323	(ATCAG)4	5	20	AGCTTAGCTTGTTCACTCAACT	54	TTGCTGGACGACCTGGTT	53.8	134	AGCTTAGCTTGTTCACTCAACTACATATATACCAATTTCAGCATTTGCCTATCAGATCAGATCAGATCAGATCTGCCTCTTCTCTTCACTCTCTCCATCGGCTAATATAAACAATCAACCAGGTCGTCCAGCAA	√	1		√	1
GDAAS0324	(AAAAC)4	5	20	TTCTCCTTCCTCTTCTCCTCCT	55.3	ACCAGCCATTCTGCAATTCAAT	55.2	168	TTCTCCTTCCTCTTCTCCTCCTCTGCTCTTCTCACTGCCGCAACTCATTCTCCCAAAGCCTAATTAGATTATCCCAGACTCCCTCATAATCATACTCAACACCACATAATCATAAAAAAACAAAACAAAACAAAACAAAAAAGTGAATTGAATTGCAGAATGGCTGGT	√	4	p	√	4	p
GDAAS0326	(TTTCA)4	5	20	GGTGATGCGTGAACGACTC	54.5	GCAAATCCTCCTAAGCACACA	54.5	186	GGTGATGCGTGAACGACTCATGGAGACAGTGATTTGGCCATCAGATGACACAAATACAGAGGTGGTTGGGTGAAGGAATGGGAGCTCTACTGCCATCACCCAAGTTCTTTCATGTTTTCATTTCATTTCATTTCATTTCTTATGGCTGTAACTTAATAGTGTACGTGTGTGCTTAGGAGGATTTGC	√	2		√	2
GDAAS0327	(CTGCT)4	5	20	AGAGGTGAGGTGGTTGGAGTA	55.6	AGCAATGTCAGCAGCCATAATG	55.8	392	AGAGGTGAGGTGGTTGGAGTAGACGCAAATGGGAAACTCAGGATCAAGTTCCAATGGAGAGAAGGGAAACCTTGGATTGGGGACCCTGCTGATATTGTTATTTACGAGCCCGAGCCTTCTACTAATGCTCCTGCATAAACAACAAACATTTTGTTATCTTTCTTAGCCCTCGTGGTCGTGGAAGACCTGAGCAGTGGCTGCTCTGCTCTGCTCTGCTACTACGAGGCAATGTTGGTCAAGGTAGACTTGAGACTGGTCCAGGAGAGGATGTTATGTTAACGAACAAAGAATGAAATGAAAAATGAAAAGGGCATGACGACATGACAGGTAGATGATGAGTTTAAGATTTGGATTGACTTGGGACCCCCACCATTATGGCTGCTGACATTGCT	√	1		√	1
GDAAS0328	(TTTTC)4	5	20	ACGGTCGCCTTATTGTGATT	53.3	TAACCTTCAGGGAGGTATATGC	52.8	109	ACGGTCGCCTTATTGTGATTTTCTTTTTCTTTTCTTTTCTTTTCTTTTTCCCTTTTCGCGGAGTAATTTGGAATAAAATGAACAATTGCATATACCTCCCTGAAGGTTA	√	4	p	√	4	p
GDAAS0329	(CTAGG)4	5	20	TTGATGACAGGCGGCACTTC	56.6	GCGGAGTTGTATGGAGGCAATA	56.6	217	TTGATGACAGGCGGCACTTCCCTGAACCAGCTGTGTGTGTATCCAAGCAAACTCGTAGCTGAGTGAAACTAGGCTAGGCTAGGCTAGGCGGGGCGGGGGTTGGATTACTGTCGTCCCTGCGGCGGCTTCTTCCAGCACCTCAAGCCAGCGCAATCCAACCAAAGGTGGCTATGTCTGTTAATCCCATGGACCATGTATTGCCTCCATACAACTCCGC	√	4	p	√	4	p
GDAAS0330	(AAACC)4	5	20	ATCATGGTCGGTCGGACTC	54.3	AGATGGACGGCTAGGATTCG	54.7	106	ATCATGGTCGGTCGGACTCCACACGCAATTCAAACAGAAACCAAACCAAACCAAACCAAACAGTACGTTAACACAAACAGGGACGACGAATCCTAGCCGTCCATCT	√	4		√	4
GDAAS0331	(AAAGA)4	5	20	GCAGGACTCAACAAGGAACA	53.7	TGTGTCTGTAAGGATGCTGTG	53.9	125	GCAGGACTCAACAAGGAACAAAGTAACCTGGCAGCTTTATAGGACTGAGAGGGGGTCTAGGGTTAAAGCAAAGCAAAGAAAAGAAAAGAAAAGAAGCCTCTCAGCACAGCATCCTTACAGACACA	√	1		√	2	p
GDAAS0332	(ACTAT)4	5	20	ATAATGTGATGGCAGCAGCAT	54.2	AGGTGAACTTGAGCAACTTGAT	54.2	368	ATAATGTGATGGCAGCAGCATTTTGATCTGTCTCTCTATCAAACACAAACAGTTTGGTTTGGCTTACTAGTTACTACTGACACCTAAAACTGTAACATTGGAAAATCAATGAATGTCCCCGCCCCGCCCCACAGTATATTCAAACCCTAAATTGGCCTTGTACATCACTCGGGAGCTCATTGCTTTCAAGCGAAAATACTAAACAGTTTCAGCACAGACTACCCAACAAACACACACTATACTATACTATACTATACTTTCAACACACGAGTGAAGACCTAAGCGAAGTCGCAGTTGGGAGGCATGTGCATGATGCCCAACGAATAACTGATTCAGTCACCATAAGATCAAGTTGCTCAAGTTCACCT	√	1		√	1
GDAAS0333	(AAAAC)4	5	20	ACCTACCTTCAATCAAGTCAGT	52.8	CAGTCGATGGCAGAATAGAGA	52.9	243	ACCTACCTTCAATCAAGTCAGTCATTTGGGATAAGAAAACCAAAAAAATAAAAACAAAAACAAAACAAAACAAAACGAGATTCTACTTGGTATTATACATGATATACCATATACACCACCCCACTATTCTCCCACCCCCTTTAACTAAATATACCTTCTGCAGGCTTGTCAATCTCATTGCCAATACAAGACTTTTGTCTTCATTTCTGTTTAATCAAAATTTCTCTATTCTGCCATCGACTG	√	5	p	√	5	p
GDAAS0334	(TAAAA)4	5	20	CCATTACAATGCCATTGACAGA	53.1	CGGCTACCATGACTCATACTT	53.2	143	CCATTACAATGCCATTGACAGACTAAAAACTAAGAGATTGAAAATAGGAATTTATATGGAAAATTAAAATAAAATAAAATAAAATCAAGACAAAAGCTTAAAACCTAAGTACCTCTGACAACAAGTATGAGTCATGGTAGCCG	√	1		√	1
GDAAS0335	(TCCTA)4	5	20	CTTACAACAGCATCTCCAACT	51.8	GACAAACAAGCCCACAATCA	52.5	389	CTTACAACAGCATCTCCAACTGCGGAAGGATAAACAGGAAAAGGGGTTTCTTTGATGATTCTGATTCTTCCATGGAAGCCAAGTACCAAAGGGTTGTCCTTTGACTCTCACTTTTTCCAATCTCATCTTGTCAGAGTAGTAGTCCTATCCTATCCTATCCTATCCTTTTCCCCAGATTGCATTTTACAAGAAAACTGATCTCATCTGATCTAGAAGCATTTTTGTACAGAATCTTGAGAGCTTGATTTTAGCCCCAAAAAAAACCCTAATTTGACTAAGTGAAAAACAAGAAACATGAGAAAGAGAGAGAACTGTGCTCTGATCTGGGCATTTTCTTTTGGTTTTTGCCAATATTGCTAGTGGTATTATTGATTGTGGGCTTGTTTGTC	√	1		√	1
GDAAS0336	(TTGGG)4	5	20	GACGACCTCTGGCTTCAAG	53.3	TCCATCACTAATCAGCAGTACA	52.7	153	GACGACCTCTGGCTTCAAGTCCAGTCTAATGTTGCTTCTATAGTGTTTGGTTGTTTGATGATCCTTGTGTGTAAGTGCAGGCACTGCCTGGTCATGTATAACAATTGGGTTGGGTTGGGTTGGGTGGTGCTTGTACTGCTGATTAGTGATGGA	√	1		√	2	p
GDAAS0337	(TGTTT)4	5	20	GCAACCCTTCCTTCTCAGT	52.3	GCTATTAACATTTGACACCACC	51.9	102	GCAACCCTTCCTTCTCAGTACAGTTCAATAGTGGATTTGAGCTTTGAATTGTGGTGTTTTGTTTTGTTTTGTTTGGTGCTGGTGGTGTCAAATGTTAATAGC	√	2	p	√	2	p
GDAAS0338	(GATCC)4	5	20	GCAGCGGATGGAATACTCA	52.7	TCTACACGACTACCAACTACAA	52.4	166	GCAGCGGATGGAATACTCATACTGATCCGATCCGATCCGATCCGATCATCTACAAATTGTGTATCCGATCATCTACAATGGACTAATTGAATCGATGAATGATGAGAAGAAATCTGAATCTGCTGCTGCGTATGTGGTTTTGTTTTGTAGTTGGTAGTCGTGTAGA	√	3	p	√	3	p
GDAAS0339	(TTTGT)4	5	20	CCTGCATTCTTGTTCTTGAAGT	53.3	CGACCCAGACCAACACTTT	53	105	CCTGCATTCTTGTTCTTGAAGTGAAATAAAAGTTTGGTTTTTGTCTGTTTGTTTTGTTTTGTTTTGTTTTGCTGTAGGAATCGGAGAAAGTGTTGGTCTGGGTCG	√	1		√	2	p
GDAAS0340	(TTTTA)4	5	20	AAGACTTCCGAGGCTAATGG	52.6	CAGCAAGCACATCACTCATAT	52.3	360	AAGACTTCCGAGGCTAATGGACTTGCTCCGAGGGTCCAGGAAAGGCAGGACAGACACACCGGAAAACCAATCTAAAAGCTCCGTTCTTCCACAGCGTGCAAAGAAAAAACACAAGTAGAGAAGTTAATGCGTTTTGCTCAAGATCGCTCTTTTATCGCCTTTTGTGGTTTTGTTTTGTTTTATTTTATTTTATTTTAATGTTTTGTCAACCCATGTTCCAGTTTAAAATCTCTTTTACCTTTTCTAGCCTAGTTGAAAGTAGTGTTTACCCCCCTCCTCATCCTCCCTATATATTTCACCAGAAAATGTTTTGGCAAATGCTACTTTCTCCTAGTGTAAATATGAGTGATGTGCTTGCTG	√	3		√	3
GDAAS0342	(CTGCC)4	5	20	CGAGGTTCAAGTGGAGGAAG	53.6	GGCTAACAGACGGACTACATC	53.9	295	CGAGGTTCAAGTGGAGGAAGGCGTGGCGGTGGTGACAGTGGGCGTGGGCGTGGGCGTGGTAGAAGCCGATATAACCCTTACTAACTTGCCCACACGCAATTGGCTCGAGTGGTTGTGGTTCCGACCGCAATGAATGAAATGTATCTTCTTAATGTATTAGCAATTTGATTTAAAGAGTCTGCTGCCCTGCCCTGCCCTGCCCTGTCCTCTAGGTGAGGTGACCTCCATGTCTAAAGGCCACATTCTTAATGGACTGACTATATGTATCTTATCTGATGTAGTCCGTCTGTTAGCC	√	1		√	1
GDAAS0343	(TTCTT)4	5	20	GCCAACAAGTAATCTACCATCC	53	AGCACCACCAACCTTATGAG	53.1	312	GCCAACAAGTAATCTACCATCCTGGGTGCCGGGCTTTGTCGTGGAAATATGTTCGTCCTCTATATACCAACTGGCCATGACCTCTCTTACTGATTTGTTGACAGTAGTAGTTTGCAGTTGCTAAGCGTAGAATGATTATTTGATTTGTTTGTTCTTGACCTATAGTTGATAACTGTGGTTGGTTTGCTATTCTTTTTCTTCTTCTTTTCTTTTCTTTTCTTTTTAAGTGTAATTTATTCTGTCATATGTCAAAAATAAGTTGGATGTTATGAAGCTTATGGTGAAGGTTTTACTCATAAGGTTGGTGGTGCT	√	1		√	1
GDAAS0344	(CAATG)4	5	20	TCTGGGTTTACAAGAATGC	48.2	TATTTCTCTGGAGGCTCTG	48.6	155	TCTGGGTTTACAAGAATGCATACATATCTATTCATTCTTCACATGTAACAAAAGTCAGAAGAACCACAAAAGAAAGCTCTCATTATTGATAGGACCTTCAATGCAATGCAATGCAATGCTATGCTCCCCTTCTGGCCAGAGCCTCCAGAGAAATA	√	2		√	2
GDAAS0345	(ATACT)4	5	20	TGATCTGATCTGAGCGAGCA	54.2	GTTATTGTTAGAATGAGTGGCACC	54.7	144	TGATCTGATCTGAGCGAGCACTGTTGTATAATACTATACTATACTATACTCTACTCCACTAGGCACTAGCTTTCTTCAACTTATTAAACTCATCCTCCCCATATGTTTTGATTTTTGAGGGGTGCCACTCATTCTAACAATAAC	√	2		√	2	p
GDAAS0346	(TTTTC)4	5	20	CGTGACACCATTGCGAATA	51.6	CTTGAAGGCTTGTTGAACTTAG	51.8	181	CGTGACACCATTGCGAATAAATTGTTTATCTCTTTAAGCCGATTCCACATCTTTCTGTCAATCTGCCCTTTTTCTTTTCTTTTCTTTTCTTCCACACCTCAAATCCTCTTCAATGGGAATAGGGTTTCAGTAATTAAGCATCTGCTCCCCTAGGAATAGCTAAGTTCAACAAGCCTTCAAG	√	2		√	2
GDAAS0347	(AGGCG)4	5	20	CGGCCAACTAACATAACTACACA	55.1	TGGTTCTCAAGATTGCTTGCTT	54.9	320	CGGCCAACTAACATAACTACACAACAGAAAATTAATTAAACAGCTTAATTAGCTTACAGTACATTAATTTGAACACACAAAATATAGTAACCTCCATCTAGCTAGCTAGGCGAGGCGAGGCGAGGCGGTACAACTAACTTAACAGTACAGTACATATATGGTGCATATATATATGCTTATTATTTCCTTGAATCATGCATGCATATATCTTGATTTTTCTCACTCATGTTTAATCTGCATTAACATACACCTGACGTCCTTACTGTTAGGCCTCTCTTTTGGATTATCAAGAGTGCAAAAGCAAGCAATCTTGAGAACCA	√	3	p	√	3	p
GDAAS0348	(AAAAC)4	5	20	CACTTGCTATATGTCGCCAACA	55.2	ACAGTCCAAACACAAGGCTATG	55	251	CACTTGCTATATGTCGCCAACAAATTACGCACAAAGTCAGCTGGCTAAATTTTCATCCAGAAATTCTGTGTTATTCGCCCTTGGTATTTGCTTGAGAAAAACAAAACAAAACAAAACAAAAATCTATATTTTGTAACAAGATTTAGGATGTAAATGTCAGTCCAGAGTTTTAGGAACCTTTTTCCTCTATATTTTTGTTTTGTTTTTTCTGTTCCCCAGCTGCTTGACCCATAGCCTTGTGTTTGGACTGT	√	2		√	1
GDAAS0351	(TATTT)4	5	20	AGGATGACACAGAAGCACCAA	55.4	CTCTCGCTCGTGATGTTAGAATT	55	190	AGGATGACACAGAAGCACCAAATGGAAGCTGAATACACTCGATTGAGATTCCACTAACTTTATATTTTGACAGTAATTGACCAGCGAAAGTTTGTTCTTTGAAATGTGTGAAAGTATTTTATTTTATTTTATTTTTTTCTGAATTTTGAAAGGCCAAGGTGAAGGTGAATTCTAACATCACGAGCGAGAG	√	2	p	√	2	p
GDAAS0353	(TTTCT)4	5	20	TGATTCCATCCACCACCATCC	55.6	CACAGCGAGCAGTAGAGAAGA	55.5	215	TGATTCCATCCACCACCATCCCAGCATCATAATTCTTCCATTGACAATAATTCTACCTGTTCACTGAGAAAGCAGCAATAATTTCGTGTTTCTTTTCTTTTCTTTTCTTTCCCGTTTTTAACAAGTTTATCATGTTTCTTGTAATATCGTTGGTAATCATTGTAGCGCTTTGCGTTCTACGCTTTGCGTCAAAATCTTCTCTACTGCTCGCTGTG	√	2	p	√	3	p
GDAAS0354	(ATGGC)4	5	20	GTATCTTCCAGTTCAGTTCCACAT	55	ATCCATCCACCACGCAATCA	55.3	315	GTATCTTCCAGTTCAGTTCCACATAAAGTCCTGTCTACATGAGGTGACATTATATCTTTTTCCTGTATTTCCAAATACAATGGCATGGCATGGCATGGCTTTTACCTGTGTTTTGATTGCGTGACATTATATCTTTTTCCTGTATTTCCAAGTGAGTGACTCTTTATAACATTTACCGTTGTAAATACACTTTTGTCTATAATAAGCATTGTATAGCAAATGTCCCCTTCGGTTGGGTAATATTGAGGCTTTACAGATACAATGGCATGGCATGGCATGGCTTTTACCTGTGTTTTGATTGCGTGGTGGATGGAT	√	4	p	√	2	p
GDAAS0355	(ATGGC)4	5	20	TAGGTATCTTCCAGTTCAGTTCCA	55.1	CTCGGCTTCCAATCCATCCA	55.4	329	TAGGTATCTTCCAGTTCAGTTCCACATAAAGTCCTGTCTACATGAGGTGACATTATATCTTTTTCCTGTATTTCCAAATACAATGGCATGGCATGGCATGGCTTTTACCTGTGTTTTGATTGCGTGACATTATATCTTTTTCCTGTATTTCCAAGTGAGTGACTCTTTATAACATTTACCGTTGTAAATACACTTTTGTCTATAATAAGCATTGTATAGCAAATGTCCCCTTCGGTTGGGTAATATTGAGGCTTTACAGATACAATGGCATGGCATGGCATGGCTTTTACCTGTGTTTTGATTGCGTGGTGGATGGATTGGAAGCCGAG	√	2		√	2	p
GDAAS0356	(AATTG)4	5	20	ACTGAAGGCTCTTACACTAACATC	54.8	GTGAACACTCTGCAATCTTGAAG	54.6	250	ACTGAAGGCTCTTACACTAACATCAAGGTTACAACACCTGATGATATGCTGCTAGCTGAGAGAATATTGAACGGGCGCTTCAATTATGCATAATAATTAAATTGAAATTGAATTGAATTGAATTGATCCCATATTTTGTATCCATCCATCCATGTACAGTGAGTGAGAATTTTGTAATGACATTTAGATCAACCTGGAACAGGTTGAGTGGGCTGCCTATACCCATTCTTCAAGATTGCAGAGTGTTCAC	√	4		√	4
GDAAS0357	(GAAAA)4	5	20	GCCTGATTGACTCCATTGATGAAT	55.9	GCAGCAGCCTCCATAGCAA	55.8	162	GCCTGATTGACTCCATTGATGAATGATTGATGAAAATGAAAACTCAGAGGAGGAAATGGAGATTTCTGTTGTTGGGTCAAGAAAATGGTGTGAAGTGTGAAAGTGTTGATGAGGAAAAGAAAAGAAAAGAAAAGAAGGGAGCTTTGCTATGGAGGCTGCTGC	√	4	p	√	4
GDAAS0359	(GGAAA)4	5	20	CAGGTCCAGATGATGATGAGAAG	54.7	CAGGGCTACATTTGTAACTACGA	54.6	158	CAGGTCCAGATGATGATGAGAAGGGGAAAGTAAAAAAGAAAGAAAGGGAAAGGAAAGGAAAGGAAATGTGGCTTTAGAGGACAGGCTACAGGCAAAATCATACAACTTTGGCTAATATTAGGGACCATATATATATCGTAGTTACAAATGTAGCCCTG	√	2	p	√	2	p
GDAAS0360	(GAAGA)4	5	20	TGTGTAGACTCACTCAATCATCTG	54.6	GGTGTATGCGTAATCTGGAAGG	55	144	TGTGTAGACTCACTCAATCATCTGCGACCGCCACGCGCGACGACCTCCGGCGAAGAGAAGAGAAGAGAAGAGATGGCTCTCCACCAGCCCTACGACCCTTACTTCCGCCCCCAACCACTGCCCCTTCCAGATTACGCATACACC	√	1		√	4	p
GDAAS0361	(GAGCT)4	5	20	CACGGCGGCACGATTATCAC	57.9	ATACCTGCTCCGGCGACTCT	58.5	196	CACGGCGGCACGATTATCACATCCCCATCTTCTTCCTGAGTCTGCAGATCATCAGATTTAGTCTTCTTAGCTACAGCAGAAGTAGGAGGAGCACAAAAAGTAAGCTCATTTTCGCGCATATTGATCATGTAATTAAAATGCGAGCTGAGCTGAGCTGAGCTAACTAGCGGCGTGGGAGAGTCGCCGGAGCAGGTAT	√	2		√	2
GDAAS0362	(CCCTA)4	5	20	AGACATCTAATCTGCCAGCCTAT	55.1	TCGGACAGGAAGTAATTGATTGAC	55.4	315	AGACATCTAATCTGCCAGCCTATGCTTTGATACATCAATGTTACACTAACACAACCTATCTCCCTACCCTACCCTACCCTACCCTCTGCCTAATTTCTGTACAACAAATTTCGTGGTCAATTCCCACCAAATTCTTTCATGGACAGGAACCTCTCCCTATGTTACAATGAATTAATCCAAATATTGAATCTAGATACAGTGCTATGTTTTATACAGGATTCATGGATACCTTCAGGTCTTCCACTTTACAGTTTTGATGGAAATACCTCAGGTGTCGAGTGCAGAAACCGAGTCAATCAATTACTTCCTGTCCGA	√	3		√	2
GDAAS0364	(TTTTA)4	5	20	GTTGAAGATGGCAGATATGGAT	52.1	AAGCTATGTCAGAACTCAGAGA	52.4	266	GTTGAAGATGGCAGATATGGATTATTCCAGAGACTCGGGTTATCTAGATTTCGAGAATTCTGTATTTAATGGATTACACACAAATGGTGTACGTTCAGGTCTCTCCGCAAAAATCTTAGCCCCCAGCTGAAGTTGGTGCAAAAAGAGGTTTTCAGTTACCCAGTGCCGTCTGTAGTGTTCATTACATGCTATCTCCTTATTTTTTATTTTATTTTATTTTATTTTTTGTTTGTTTTGCATGTACTCTCTGAGTTCTGACATAGCTT	√	3		√	3
GDAAS0365	(TTGAA)4	5	20	ACGCCATTACTGCCTCTCAA	55	ACAATCGCCTCGCCTCATAT	54.9	247	ACGCCATTACTGCCTCTCAACAACATCAACACAATCAAATAGCATTTCCAGATCCACCACGATCGCATCTCCATCTTCGATCTTCAATTCTTCAATTCCAGATGGATGCTCCTCGTTAACGATATATCTGATTCAATTCAATTCCTTCCTCAGATTATGTCTGCAGGTCAGATACATACGATGCTTTATATATATGGATGTGTTGAATTGAATTGAATTGAATTGGAATATGAGGCGAGGCGATTGT	√	5		√	5
GDAAS0366	(AGTCC)4	5	20	ATAGATAGATAGCCTAAGGC	46	TAGCACTCCACACTACAA	47.3	112	ATAGATAGATAGCCTAAGGCCTTCCTCCGACTCGGAGGAAGCAGCTATTTTCCCTAGTCCAGTCCAGTCCAGTCCTGTTTTGGTTTGATTTATTTTGTAGTGTGGAGTGCTA	√	2		√	2	p
GDAAS0367	(TTTTG)4	5	20	ACAAGTAGGTCTCTGATGCTCTT	55.2	ACTGGCGGTATCTTCTCTTCC	55.1	179	ACAAGTAGGTCTCTGATGCTCTTTGTTTTTTTTGTTTTGTTTTGTTTTGTTTGTAGAAGTTTAGTCTCATTAAAAGTTTTACGGTTTTTGGAGTTAATGGGGAGAGGAAGAGGAAAGGGAAAGAAACAATTGCTTCGTGAAGATCTTGGAAGTGGTGAGGAAGAGAAGATACCGCCAGT	√	2		√	2
GDAAS0368	(TTTTC)4	5	20	CACATATAGGACTGGATTATCG	49.6	GAAACAACTTTGAACAGAGC	49.1	125	CACATATAGGACTGGATTATCGAAAGTTTTTACTTTTGTAATTGTAATTCATACGCGCTGTCGTCTTTGTGCATATTTTCTTTTCTTTTCTTTTCTTTGTCATTTGCTCTGTTCAAAGTTGTTTC	√	3		√	3
GDAAS0369	(CTATT)4	5	20	GGTAAGATGGATTGGTGGAG	50.8	CATTGATGCCGTTGAAACAG	51.7	240	GGTAAGATGGATTGGTGGAGCTCCCTCTGAATAATTGTTTTTTCATCCTATTCTATTCTATTCTATTCCTCTTCCCAGCCGCCCTCCTCCTCGGAGCTTAAACAGCTAAGAACATGGAGCCCAAATTCGACGATGGGCATTCTATTACCGTAAATCTCTTGGATGGACATCAAAAACTCCACCAAACGCCCGTTTCCGGCCAGACATCCTTTTTCAAGACCTGTTTCAACGGCATCAATG	√	5	p	√	5	p
GDAAS0370	(AAAAT)4	5	20	AGGTTATCGGCAACTTCAAC	51.7	GATCTTCTGAATGAGAGCCTAA	51.2	205	AGGTTATCGGCAACTTCAACTTCGCGCGGTGGCCAACGTCGTAGACTAGTTGCATTCTCTGACCAAGTCGTATATATATTATGGAGTAGCACTTTGCACTAAATTTCACTTTCATCTCTACCAAATCAAAAAATAAAAGGGAAAACAGCTTAACAAAAAATCAAAATAAAATAAAATAAAATTTTAGGCTCTCATTCAGAAGATC	√	3		√	3	p
GDAAS0371	(GAGAG)4	5	20	GAGCAGCAAGAACTGAACC	52	TTCCTGTTGCGAAGTAGAGT	52.1	106	GAGCAGCAAGAACTGAACCCAAGATGGTGCAGGTGCTACTCAGAGAGAGGAGAGGAGAGGAGAGGAGAAGTAGAAGTAGAAGAGAAACTCTACTTCGCAACAGGAA	√	2		√	2	p
GDAAS0372	(GAAAG)4	5	20	CGCAGCGGCATTATATTACATT	53.9	TGGTTGTGGACGAGTGTGA	54.1	243	CGCAGCGGCATTATATTACATTATTATTTGAAAGGAAAGGAAAGGAAAGGAAAACATGAGATACAGAGCGCGCATGCAGTTCTGACAGATGGGAAATGGGTGACTTAAGCTAGTCATCTGACCAGGTTACTTTGAGCTCGCCCCACTGTTGTTTTGGCACACCTAAGGCCTTCCACACTGCTTTTGAGGCGTCAACTATGTTATTAGCACATCCCCCGTTGGAGTCACACTCGTCCACAACCA	√	2	p	√	2
GDAAS0373	(AGTCT)4	5	20	TTGCTAGTAGTGTAGTGGAGAG	52.5	TCAACAATAGAATGCTGGAGTG	52.6	201	TTGCTAGTAGTGTAGTGGAGAGGATAAAAAGAGATTGCGCTCTTCTTCCTCCGCTGTTTTTGGGGTGTTTTTCAGTTCATTCAAAGAAAGTGTTGTAACGGTAGTTCAGATTGGATTTTCCATCATTATTGAGTCATTGAGAGTCTAGTCTAGTCTAGTCTAGTAGAATCACTAGAATGCACTCCAGCATTCTATTGTTGA	√	1		√	2	p
GDAAS0376	(AGCAT)4	5	20	TCATCGTCGTCGTCGTTCA	54.7	CAAGGCCAACAGAAGAGCAA	54.3	101	TCATCGTCGTCGTCGTTCAACTACAATACAAGCATAGCATAGCATAGCATGCTTCACCAATGCATGCAATTTGTAGTGTTTTTGCTCTTCTGTTGGCCTTG	√	2	p	√	2	p
GDAAS0377	(GGATC)4	5	20	GCCAGGGTACATGAATGATTA	51.3	TCGTTTGGTGGAATGAAGAA	50.8	153	GCCAGGGTACATGAATGATTATGTGTCTACAATATCATTAATTCATCATATGAATTTGAATATAAACTAAGGATCGGATCGGATCGGATCGGGTGGGTCACTCTAATTTGGTGTGGTTATATATGGATCAATTTTCTTCATTCCACCAAACGA	√	1		√	1
GDAAS0378	(CTCAA)4	5	20	CGATCAGTCCGAGAATTGC	51.8	TCTCTCTTAGATGGTGAGTAGTAG	52.5	154	CGATCAGTCCGAGAATTGCAGAAAGAAAGAAAGACATCCTCAACTCAACTCAACTCAACATTTCTAGCATTATTATTCAACATAAACTTCAATTCTACGTGTATAAAGTCGTACGTACGTGGTTATAATACTACTACTCACCATCTAAGAGAGA	√	1		√	2	p
GDAAS0379	(GAGCT)4	5	20	AAGGTGGTTCTTCTACTTCTAGC	53.9	TCTTCTCTTCTCTTCTGAGTTCTG	53.9	284	AAGGTGGTTCTTCTACTTCTAGCTCCTGATCCGGCAGTTTGATATTCAACATCCTCTACTAACAATGGCTTAGTTTCAGCCATGATATGATTGGTTGTTGGTATTGTCTTGCAGCCGTGGAGGAGGAGCTGAGCTGAGCTGAGCTGCTGCTATTTATACTGCTCCTCTTCACTACACTACCCACTCACTAGCTGCAATTATGCACATGGAGGAGCTGACGTATATGCTACTCTAGTTTTTTGCAATTTATTTTGTTGCTTCAGAACTCAGAAGAGAAGAGAAGA	√	1		√	1
GDAAS0380	(TAAGA)4	5	20	TCCAGTAATTCTCTTGCCAACA	53.7	TGACCCATCTCCGATCCAAT	53.7	101	TCCAGTAATTCTCTTGCCAACAATCACCTAATCACCACCCTAAGATAAGATAAGATAAGATTAATTACTTATTTAGCAATAATTGGATCGGAGATGGGTCA	√	3	p	√	2	p
GDAAS0381	(AGCAG)4	5	20	ACCTAAACAAGACTGATGCT	49.9	GTGTGATACAGATAACAGATGC	51	115	ACCTAAACAAGACTGATGCTTTACTTAATTTCTGGAAATGAAAATGCAAAGCTCAGCAGAGCAGAGCAGAGCAGTTGAGCTAAATATATGGATGCATCTGTTATCTGTATCACAC	√	1		√	1
GDAAS0382	(GCTTT)4	5	20	TCTGGGATGAAGATCAAACCTT	53.1	ACACTGAGAATCTGAGTTCA	49.3	105	TCTGGGATGAAGATCAAACCTTACTGAGATGAATGGATCGCTTTGCTTTGCTTTGCTTTCCTTTCACTGGCGATATGAATATATATGAACTCAGATTCTCAGTGT	√	1		√	1
GDAAS0383	(CTCAA)4	5	20	AAGACTCCTTAGACTCCTACTCA	53.5	GGCGGTGGTGTTGATGAAT	53.8	128	AAGACTCCTTAGACTCCTACTCAATAATTCTTTTAAGTCCCTTTGAGATCTCAGGGATTCATTCACCTCAACTCAACTCAACTCAACACCACCGGCTTTTCAGGGGTTCATTCATCAACACCACCGCC	√	1		√	1
GDAAS0385	(AATAA)4	5	20	AACTATTCTTGTCCAATCTGCG	52.9	GCCATGTGTATTCCTGATTCC	52.6	146	AACTATTCTTGTCCAATCTGCGGGAAATATTTGGATACAGAGAGAATAAAATAAAATAAAATAAAAAATTGTTGTATATATATCTACCTAGGAGGGTGCTATACTCCAAAAAACTATAGTAACTAGGAATCAGGAATACACATGGC	√	2		√	2	p
GDAAS0386	(GCTCA)4	5	20	TTGGCGTCTGTGACTCTGTT	55.2	AGTGCGAGGATTGTGAAGTTG	54.8	182	TTGGCGTCTGTGACTCTGTTCTTTACCCATAAACTAGATTACTATAAGGATGAAAGGTCAATGTTGAATTTAGTAAGTTGAGGTAATCAAGACCAAATTTGTTTCCTCACTATTTGCTATGAGGCTCAGCTCAGCTCAGCTCAGGCTAGGTTCTCCGGTTGCAACTTCACAATCCTCGCACT	√	2	p	√	2	p
GDAAS0387	(TCTGA)4	5	20	GTGCTGTAAGTATGAACCTCTGA	54.3	TGATCGGTCCACGCAACA	54.4	116	GTGCTGTAAGTATGAACCTCTGATCTGATCTGATCTGATCTGCGTGTATGTTATGTTAGGCAAATAATTTTAGTTGCTCTATCTGCACATTTTTTTGGTGTTGCGTGGACCGATCA	√	2		√	3	p
GDAAS0388	(TTTTA)4	5	20	ATGAACTGGTAGCACTATCTGT	52.7	GCTATATTCTGACTTGCTGGTT	52.4	106	ATGAACTGGTAGCACTATCTGTTTTGCATTTTTGGGTTTATACATGTTCATAGTTTTTATTTTATTTTATTTTATTTTTATTTTAACCAGCAAGTCAGAATATAGC	√	2		√	2	p
GDAAS0390	(TTCAA)4	5	20	GTATTGTTGGTTGCGGGAGAG	55.2	TTGGAGTGTTGAACTGGATTCG	55	145	GTATTGTTGGTTGCGGGAGAGCAAAATTAGATTGAATTCAGCTCAGTTCAATTCAATTCAATTCAATGATAACACTAAATTGCACCCGTCCTTTCTCTTCGATTCAAAACCCTCCACTTGAACCGAATCCAGTTCAACACTCCAA	√	2		√	2
GDAAS0391	(TTTTA)4	5	20	GGCTGACAATCAATCAATAGGA	52.3	CACTAGCACTTAATACATCACTGG	53.7	113	GGCTGACAATCAATCAATAGGAAAACATGCAGTGATTTTTAGTTTTATTTTTATTTTTATTTTATTTTATTTTATGCATTATGTATATTCCAGTGATGTATTAAGTGCTAGTG	√	2	p	√	2	p
GDAAS0392	(GTTGC)4	5	20	GAGTGCCGCACCTATGATAA	53.1	GTATATCTATCCAGCCAGCATTC	52.8	117	GAGTGCCGCACCTATGATAATTAATTAAATTAGATCCCCCTCCTCCCTATTGCTTGCTTTCCACTTTTATCTGTTGCGTTGCGTTGCGTTGCTGGAATGCTGGCTGGATAGATATAC	√	4	p	√	4	p
GDAAS0393	(TTTTG)4	5	20	ACTTTCGTAGTTCCTGGTTT	50.2	ACAAGCTGATGCAGATTGAA	51.3	174	ACTTTCGTAGTTCCTGGTTTTTTGTCCATTAAATTTTTCCACCCTTTTTGTTTTGTTTTGTTTTGAATGGGTTACTACAAGTTGGTTTTTGAAATTCATCACCAAATTGTGAAATTGATTCTGCGATGAGTTTTGGATTTTTTTTTTTCTACATTTCAATCTGCATCAGCTTGT	√	2		√	2	p
GDAAS0394	(AGAAT)4	5	20	AATGTGCTCATCTTCTCCGTAG	54.1	GTCCCTTGTTCTTCTTCTGGTT	54.3	183	AATGTGCTCATCTTCTCCGTAGAAGCATAAAATGTCAGCTGACAGGGGAAGAGAATAGAATAGAATAGAATATAACCCAAAGGCCAAAGCTTCGTTCTTTTTCGTTTCTGTTACTGTTGTGGAATCTATAATCCTATTATTCACTCGACTTGATAGAAACAAACCAGAAGAAGAACAAGGGAC	√	2		√	2
GDAAS0396	(TTGTG)4	5	20	GATTCTTGTGTTGCTCTAGTCA	52.3	AGAAGTAGGAGGCATTCAGTG	53	133	GATTCTTGTGTTGCTCTAGTCATGTTATCTTCATAAAATCTGCATGAGGAGCTTGAATTGTGCATTTTTTATGATTGTGTTGTGTTGTGTTGTGTACAGGCAAGGATTTTAGCACTGAATGCCTCCTACTTCT	√	3		√	2	p
GDAAS0397	(TTGGG)4	5	20	GGTTGTTTGATGTATCCTTGTG	51.8	ATCCATCACTAATCAGCAGTAC	51.5	107	GGTTGTTTGATGTATCCTTGTGTGTAAGTGCAGGCACTGCCTGGTCATGTATAACAATTGGGTTGGGTTGGGTTGGGTGGTGCTTGTACTGCTGATTAGTGATGGAT	√			√	4	p
GDAAS0398	(TTGTT)4	5	20	GAGCCAATTCAGCCTCTC	50.2	AGTACAACAAACCAAACAGG	49.6	132	GAGCCAATTCAGCCTCTCTGGTGTGCCAAAAACCCTGGCATGTGTAATGCAGTTTTCCCATTTTCTGAGTGATTGTTTTGTTTTGTTTTGTTGTGTGTCACATGAAAACCAACCTGTTTGGTTTGTTGTACT	√			√	4	p
GDAAS0399	(ATTAT)4	5	20	GGACAAGAAGAAGGATTCAGA	50.8	CATGCAAGCTAATTTGTTGG	49.6	175	GGACAAGAAGAAGGATTCAGATCCTTTGGAAGAGTTCTGCAAGGATAACCCTGAGAGCGAGGAGTGTCGCACTTATGATAATTAATTTCATTTTAATTTGTGCCATGTAATCCTAATAATTATATTATATTATATTATATTCTTCCTTTATATATCCAACAAATTAGCTTGCATG	√	2		√	2
GDAAS0400	(AAAAT)4	5	20	ACTGGGTACTACAGTATGAT	47.7	GCTTAGGACCACTCTAATTAC	49.1	125	ACTGGGTACTACAGTATGATATTAACCACAAAAAATAAAATAAAATAAAATATCTCAACAAATAACATTTCATATGAATTGAACCTAACTTCGTAGAATTTTAAGTAATTAGAGTGGTCCTAAGC	√	1		√	1
GDAAS0402	(CACAG)4	5	20	ACACCAGACACAACCACAGT	55	CGTACAACTTGGAAGAGGCATT	55.1	241	ACACCAGACACAACCACAGTGCAGCCCGGTGATACTCTTTGGAGCATCTCCTCCCGCATTCATGGAACAGGAGCGAAATGGAAAGAGTTGGCTGCATTAAATCCTCATATTCGGAACCCAAATGTCATCTTCCCAAATGAAACCGTCAAATTGAGGTAGCACATCACAGCACAGCACAGCACAGGTCTGATCATTTTTTCATGAATAAACTTAGTCTGCAATGCCTCTTCCAAGTTGTACG	√	1		√	1
GDAAS0403	(TATAC)4	5	20	CCTCCATTACCTACCTAAGAATCA	53.5	AAGGCAAGGCAGTGAAGTG	53.6	232	CCTCCATTACCTACCTAAGAATCAACAGTGCTAGTGCTGGGTCAGATACTAAGATTGTAACCAAACTTGAATAATGATGGTGGATGGATACACACCACACACCTAATTTGTCTAATATCTCCTAACATGCATTTTGCTTAACAGTTTATGCCAATTGGCAAGAGCTGTTCAAACATATACTATACTATACTATACATGGAGCAAAACAATATGCACTTCACTGCCTTGCCTT	√	1		√	2	p
GDAAS0406	(CAACA)4	5	20	CAGGAATACAAACACGCATCT	52.6	CCATCTCAGTTGGCAGGAA	52.4	105	CAGGAATACAAACACGCATCTTAGCAACACAACACAACACAACAGGTGGTCTAGTTGTTCATATAATATATATTTGTATAAGCATTTTCCTGCCAACTGAGATGG	√	5		√	5	p
GDAAS0407	(AAAAC)4	5	20	TGAACCCAACACAACTACAC	51.5	TTCGGTAACCAATGAACAGTG	52.4	141	TGAACCCAACACAACTACACGAGCTCTGTTCACAATTTAAAAAAAGAAAAAAATATGCGAAAGTAAAAAAAAAAACAAAACAAAACAAAACGACGACGACCACTAGTAAATTAACATGGGCACTGTTCATTGGTTACCGAA	√	3		√	3
GDAAS0409	(TTAGC)4	5	20	CCACTCTGCTTAATCTACCAATCC	55.5	TCCGACCGAACCACCATCT	55.9	128	CCACTCTGCTTAATCTACCAATCCAAGAATTTAGCTTAGCTTAGCTTAGCATGGCGAATTTCGTTTTATTTTCTCCTTTTCTCTTACTCCTTTCCATTTTCTCCATTGCAGATGGTGGTTCGGTCGGA	√	3	p	√	3	p
GDAAS0410	(AAAAT)4	5	20	TCTCATCAGCATCAATCTTCCAAG	55.4	AGGTGTTGTAGATGGTGGTGAT	55.4	194	TCTCATCAGCATCAATCTTCCAAGCAAAAATAAAATAAAATAAAATAAGGAATTCTCAAGAGATTAGCACTTTATCAGACAAAGAAACTTCATTCTATATCAAGAGCAAAGGCATTCTTATTGCCTTCCAAAACCTTACAGTTCTATCTTTTGAAGCAGTCGCCACCAGTTCATCACCACCATCTACAACACCT	√	2	p	√	2
GDAAS0412	(AAAAG)4	5	20	TGGAATGGACAATTGGACACTG	54.9	GACTTCACTAACTTCACTGCTTCA	55.5	282	TGGAATGGACAATTGGACACTGTTCTTGTTAATAAGCTCAAGAAATTGAGAAAAAGAAAAGAAAAGAAAAGAAGATATGATGGGATTTTTTTATTGTGGATTTGTTCTGATGCATGTAATGATTGTGTTGTTTTAGAGAGTTGGCGGATTCTTTAAGAATGAATGGGTTTGCTTTGTATTGAAGCTTATAGTGCAATTTTCTATGACTTAAGCTTTCTGATCTGATTGATCTGGGATCTGAATGCAAGGGAAGTGTATTGAAGCAGTGAAGTTAGTGAAGTC	√	1		√	1
GDAAS0413	(TTTTC)4	5	20	CGTGACACCATTGCGAATA	51.6	CTTGAAGGCTTGTTGAACTTAG	51.8	181	CGTGACACCATTGCGAATAAATTGTTTATCTCTTTAAGCCGATTCCACATCTTTCTGTCAATCTGCCCTTTTTCTTTTCTTTTCTTTTCTTCCACACCTCAAATCCTCTTCAATGGGAATAGGGTTTCAGTAATTAAGCATCTGCTCCCCTAGGAATAGCTAAGTTCAACAAGCCTTCAAG	√	2		√	1
GDAAS0414	(TTTAT)4	5	20	CATTGAGTGGTTAGGCTGTTG	53.1	ATTCTTGATGCCTCACTTGAAG	52.8	314	CATTGAGTGGTTAGGCTGTTGAGGTGATTTAACAGAAAAGGTTCTAGAAATTCAAAATCTTGAATCTCCCCTCTATGATTACAATTTTTCTTCTTCTTCTTTTACCAAAATGATATTCAGTCTTAAATATTTATTTTATTTTATTTTATATTTTTGTATCGGTTTTGCTGAGCAAGAGTTGATCAAGCAGCTTGTAGATGCTGGGAATAAGCTTCGAGTTGCTCAAGCAGCTTGTAGATGCAGGGAATAAGCTTCGAACCTTAGCTTACAAAAAGATGAGCTTTTGGTAAAACTTCAAGTGAGGCATCAAGAAT	√	1		√	1
GDAAS0415	(TTGGT)4	5	20	ACAAGTCCTCAACGCAACAT	53.7	GCTGTCGCACTCTTAGAAGT	53.4	153	ACAAGTCCTCAACGCAACATATTGCTACTCTCTGAATCCTTATCAGTGGTACCTGTGATTGGTTTGGTTTGGTTTGGTTTTTGGGTGTAACTCATGTATTTTCACCGTCCCATCCCTTCCTTGAATTGTAGGCACTTCTAAGAGTGCGACAGC	√	1		√	2
GDAAS0416	(TCTTT)4	5	20	GCAACCTGGAACTGGATGAAC	55.4	CCTGGATTGTGGCTGACAGA	55.3	118	GCAACCTGGAACTGGATGAACCTCAGCCCTCTCATCAATCTTTTCTTTTCTTTTCTTTCTACTGATCTTCAGGAACTTTGTAGAGGTCAGGTGTGATTTCTGTCAGCCACAATCCAGG	√	2		√	1
GDAAS0417	(TACCA)4	5	20	CAGGTGGTGGTGGTTGGAATTGG	60.3	GTGGCTCACATGAGTGCAGAAGAA	59.9	254	CAGGTGGTGGTGGTTGGAATTGGCAAAAGCCTGGAGAACCTGACAGCCAGTAGGATTGTTTTCCGCTCGGTATTATTCATAAATTTGCAAGGTCAGACTTTTAGATGCCATTTTTTAAAAGAAAGGTGGAAACATACCTTACCATACCATACCATACCATGCCCTTCCCATGCAAGATTCAAAATAAGAAACTTAGTTATACCGAGCATTTTCCCATGGCATTTGAACAATTCTTCTGCACTCATGTGAGCCAC	√	1		√	1
GDAAS0418	(CTTTC)4	5	20	GCTTTCTGTCTTTGTTGTCTCCT	55.5	GGCTGGGCGACTACATTGT	55.4	240	GCTTTCTGTCTTTGTTGTCTCCTTGTCTTTCTTTACCTCTCTTTTTCCTCTCTTTCCTTTCCTTTCCTTTCCTTGTCTTTTTTCATTCTTCTCTTTTTCATTTTTTAATTTTTTGTGCTCTACTCTGATTTTATGAGTGGGCACCTGATTCTCTTTTCACCAGTCCCCCCATCAGTCAAAGATTATAATGATTTCAAAATGAGTAGTTCTACTACTACACTACAATGTAGTCGCCCAGCC	√	2	p	√	1
GDAAS0419	(CTGGC)4	5	20	TGCATACATGTTGAGGTAGT	49.7	ACTGTGGAAGAAGTGAGATG	50.4	156	TGCATACATGTTGAGGTAGTAAAGAAGAAGTTCAATTCTCGCGGGGATAGCAGAACTGGCCTGGCCTGGCCTGGCATGGCATGGCATGCTCGATGAATGAATTAAGAACATATCAACACCTTCAAATTACCATTTACATCTCACTTCTTCCACAGT	√	2		√	2
GDAAS0421	(AAACA)4	5	20	GCTATTAACATTTGACACCACCAG	54.9	GGCAACCCTTCCTTCTCAGT	55.2	103	GCTATTAACATTTGACACCACCAGCACCAAACAAAACAAAACAAAACACCACAATTCAAAGCTCAAATCCACTATTGAACTGTACTGAGAAGGAAGGGTTGCC	√	2		√	2
GDAAS0422	(CTTTA)4	5	20	CACCATTTCTTGAACTCCATTG	52.1	CCCACTAATTCTCAGCACCC	53.6	164	CACCATTTCTTGAACTCCATTGTATGCTTTCTCTGTTTGCTGTGAACTGTGGAGTACTGAAACAAAAAAGGTTTCTTTTTTATCAATCTTTACTTTACTTTACTTTAATCTCCTGTTAGGGTTTTAATGAAAAATTGTGGTGTGGGGTGCTGAGAATTAGTGGG	√	4		√	4
GDAAS0424	(GAAAA)4	5	20	GCTCTACCTCGTCACTTCTCA	54.8	CCTGGGATGGGATGGCAATA	54.7	190	GCTCTACCTCGTCACTTCTCAGAAAAGCTGGTTCGAATCCTGCTGCATTTCTTGGAAACCTCTAGACTAAGGATACTAAACCCGTGTAACTAAGTTTCCAAAGCCTTTTGCGAAAAGAAAAGAAAAGAAAAAAAAAAAAGGTTTCCAAAGCCTTTAGCTTTCCGTGTCTTTATTGCCATCCCATCCCAGG	√	2		√	2
GDAAS0426	(TCCCT)4	5	20	GGTTGCCCAGTCCACAGAA	55.2	CCACTCTCCAAGCGGAATTAC	54.7	200	GGTTGCCCAGTCCACAGAAAAGCAGAGTTTGTGTAAAGTTTTATATTGAAGATTATCCCTTCCCTTCCCTTCCCTTCACCCTATATATTATAAGGCACTTTAGCTCTGGTTAATGGTGTTGGGGAATTGTAGAAGATTAAAAGAAAGAGAGAAGAATTCAAACACGTCTCCATTTGAAAGTAATTCCGCTTGGAGAGTGG	√	3		√	3
GDAAS0428	(CAAAC)4	5	20	GTGGAGGAAGGAGGGCTTT	54.2	AGAAGTGCGGATCAGAGGTT	54.3	171	GTGGAGGAAGGAGGGCTTTTGCAGTTTATGAAAATGGGTATTGGGTGGGTGATCCACAAACCAAACCAAACCAAACCATGTCAAGGGTTCAAACAGAACTCCCCGGCCTCATCATACATTTTCTCAAGCTGCTCAACCTTGTTAAACCTGAAACCTCTGATCCGCACTTCT	√	2	p	√	1
GDAAS0429	(TCTTT)4	5	20	CCATCACAGCAGCAACTCC	54.3	TAGAAAGAGTGGAACCCATTGAG	54.1	126	CCATCACAGCAGCAACTCCCACTATTCTCCAGAGCCCAAAAACGGCAGAAAAGAAAAGCAAAAATCTTTTCTTTTCTTTTCTTTTCCTTTCCTTTCTTCTCAGCTCAATGGGTTCCACTCTTTCTA	√	2	p	√	2	p
GDAAS0432	(CACAG)4	5	20	GCCTCCACAACACCAGACA	55.2	GCTACGCATAACACCTCAACAT	55.2	371	GCCTCCACAACACCAGACACAACCACAGTGCAGCCCGGTGATACTCTTTGGAGCATCTCCTCCCGCATTCATGGAACAGGAGCGAAATGGAAAGAGTTGGCTGCATTAAATCCTCATATTCGGAACCCAAATGTCATCTTCCCAAATGAAACCGTCAAATTGAGGTAGCACATCACAGCACAGCACAGCACAGGTCTGATCATTTTTTCATGAATAAACTTAGTCTGCAATGTAGCACAGGTCTGACCTTTTTTTCATGAATAAACTTAGTCTGCAATGCCTCTTCCAAGTTGTACGGAATGTGCAATAATAGGCGAGAGTGGTAGTTCTATGGCTTTCAAGTTCAACAATGTTGAGGTGTTATGCGTAGC	√	1		√	1
GDAAS0433	(ATTGT)4	5	20	CCATTCTTCACATTATCGCTCCA	55.2	ACTGCTGCTTGTACGACTCA	55	247	CCATTCTTCACATTATCGCTCCAGAAAGCTCAAGTTTAGAGACCCAGACCCAACAAGCTAAGCTAAGCTAAGCTTTAATCATTATCCGCCATGTTAATCAATTTCCCTGAAGACAACAAAACCCAGAGATGCCGGGACTACATCCAAGCTTTGGAGGAAGAGCGCCGCAAGATTCAGGTTTTCCGCCGTGAACTCCCTCTTTGTCTCGACCTCGTCACCCAAGCAATTGAGTCGTACAAGCAGCAGT	√	3		√	3
GDAAS0434	(ATTGT)4	5	20	ACACCATCACATAGCGATAGTAG	54	TCACACTCCTTATTCACCTCCTA	54.3	209	ACACCATCACATAGCGATAGTAGTACGTAAAAGGATGTGACAGCGAGAAAGGGTACATTGTATTGTATTGTATTGTATAGTATATTAGTAAAAGGGAAGAAGATACAGACAATAGAAACAGAAGCTTTGTTGCTCCTCTTGGAGAAAGCTTACTGGGAATGGAAGGTTTACTCAATGAAACTGATGTAGGAGGTGAATAAGGAGTGTGA	√	1		√	1
GDAAS0436	(AGATG)4	5	20	ACCTGGGCTAGGAGGGAAATG	57	TCCACATCCACACTTGAACAGAAT	56.9	244	ACCTGGGCTAGGAGGGAAATGTAAGTGTGTACCCAACATTTGGTGTAACAATTTGTGTTTGGTATTGGTGTTAAGGTTTCCCCTGTTAGTTATTTCTGTTTATAGGATGTGAAAATGGTTTATTAGATGAGATGAGATGAGATGACCCTTTAATGGAATTAGGCCATGTAACCAATTTTTGTGCTCCACTAGTTCACCAAATATACATATCCATTATAGAATTCTGTTCAAGTGTGGATGTGGA	√	1		√	1
GDAAS0437	(ACTTC)4	5	20	CTACAAACTAATTCTCCACCACCA	54.9	GCAGGCAATTCGTTCTCAGA	54.3	101	CTACAAACTAATTCTCCACCACCAAAATCTATACAAACTTCACTTCACTTCACTTCACTTAAGAAACGAACAAAACAGATTTCTGAGAACGAATTGCCTGC	√	3	p	√	1
GDAAS0438	(ACTCG)4	5	20	CCCTTTACAGACATTCTACCTGAG	54.8	GGCATTTGGTCGTCGCATTT	55.8	179	CCCTTTACAGACATTCTACCTGAGTATGTATTCTTTTCAAATGTACCAAAAGACTATAGATCAGTTACTATATCCTGCAACAGGCTTTAGGAGAGCTCCTTAGTAAGGAGCATAACTCAACTCGACTCGACTCGACTCGACTCTAGATTGGTTGGTGTCAAATGCGACGACCAAATGCC	√	1		√	1
GDAAS0439	(ATTGA)4	5	20	CGCCTTCGTTGTGAGCTATA	53.5	GCTTCTCTGCCATGTTATTGTC	53.9	373	CGCCTTCGTTGTGAGCTATAACTTTTGACGTAGTGGTAAGCACATTAATGATGCTTTTATGATGTTAATTGGCCATATATATGTAATCAAGCTCACAGTTTGGGTGCAACCAACTCTGTTGTACTGATTTCATATTTTCATATGAAGAAAGATGCATCAAATTTTGATCAAATTATTCTCATTCCAACACAAATTAGATGATTGAATTGAATTGAATTGAAAGAAAGATGATACTGATCCGATCGAGTGTCCAATATAATGTGACAATGCAAAACACATACGGAGTATGTGATAGTGGCAAAAACTCAAAGGCAACCAACAAAGGAGAAGGTGGCATTTGATACCATGCAAGACAATAACATGGCAGAGAAGC	√	1		√	1
GDAAS0440	(AGCC)8	4	32	GTACATACACCAAGTCTGAAGT	51.6	CCAAGTTACGTTGATGATGAAG	51.7	177	GTACATACACCAAGTCTGAAGTGAAAGAAAGAAAATGGAATATGTTTAAAACTTTAAACACAAAGCCAGCCAGCCAGCCAGCCAGCCAGCCAGCCAAGCCATCCATCTATAAACAAAAACGAACCAAATCGCAACCCTCAATACACAAAGTTGCTCTTCATCATCAACGTAACTTGG	√	4	p	√	4	p
GDAAS0441	(TCTT)7	4	28	AGCCCATATCACTAACTCATCA	52.4	ACTTCTCTGGATAGCACTAAGG	52.8	240	AGCCCATATCACTAACTCATCATAATGACCTTATGGTTCACATGTCTTTGACCTAAGAATGAATCTTTCCACAAAAAGGGAGGGGGGAAGTAATGAAAGAACAAAAAATTACAACACAATTATGCAAGCATGCTCACTCTTTCTTTCTTTCTTTCTTTCTTTCTTTTTTTTTTTTTTTTAAACACTCGGCTCGGGAGGTTAAGACTATTAGTAGTATACCTTAGTGCTATCCAGAGAAGT	√	2		√	2	p
GDAAS0443	(TATC)7	4	28	CGTGCTGATTCTTGTAAGTTGT	53.5	TGGCAGTTGAGGTGTTATGG	53.4	283	CGTGCTGATTCTTGTAAGTTGTACCACAGAAATTTTGTAATGTACAAATTGTATCTATCTATCTATCTATCTATCTATCTACTGTGATTGCGATATCAAAAAAGATGTGATGTTATGCTATGCTTCAAGCAACTATATCGTGAGCAAATTGGAAACAAGTTGTAGCTGTATAGGTGTGGTACGGTGTGTCACAGAGGCCGCAACAGCGGGTAATCTTCCAGAAGTTGTCGCTCTGATAATGTGTCATTTTCATTTTGTGGAGTCCATAACACCTCAACTGCCA	√	2	p	√	2	p
GDAAS0444	(AAAC)7	4	28	CTCCGTAGTAAATAATCTCTGCCT	54.2	ATAGGATTAAGGAGCGAGTTGAG	53.9	198	CTCCGTAGTAAATAATCTCTGCCTAAAAATCAAGTTCATCACAAATATAGATAAAAGTCACTGGTTTGAGTTATTTTACATTTTTTAGACAGAAGTAAAAGCAAAAAAACAACCAAAACAAACAAACAAACAAACAAACAAACCTTTGTTGCACAGGAGGTATTCCTTCTTTCTCCTCAACTCGCTCCTTAATCCTAT	√	2		√	1
GDAAS0445	(CAAA)6	4	24	GGTATGATACAAGCATCTAGGT	51	CGAGGATATTCAGAACACGATA	51.5	172	GGTATGATACAAGCATCTAGGTTACAAAAATGCTGTCCCTCCAAACAAACAAACAAACAAACAAAGGTGTTTCCTTACCTAAACAAAATGGATGAAGAGAAAAGGCATCAATAAATATCAGAGTTTCTTGAAAACCCTCTCAGCAGCAGCTATCGTGTTCTGAATATCCTCG	√	10		√	9
GDAAS0449	(TCTT)6	4	24	CCTTTGCATTGCTTAGCAGTGTT	56.9	CTCCTTCGCCCTCTCCTTCA	56.5	111	CCTTTGCATTGCTTAGCAGTGTTATCTTTCTTTCTTTCTTTCTTTCTTTCAGTTTTCTGTAGAAGAAAAATGGGGAGTTTCGAGAAGCAAGTGAAGGAGAGGGCGAAGGAG	√	3		√	3	p
GDAAS0450	(AGTG)6	4	24	ATGTTGTGGTGAAGAGTGAA	50.4	AGAGTTATGGCGAGAGGTT	50.7	100	ATGTTGTGGTGAAGAGTGAAGAGCATAACACTAAACAGTGAGTGAGTGAGTGAGTGAGTGCTCATCATCACCATCATCTTCAACCTCTCGCCATAACTCT	√	1		√	1
GDAAS0451	(AGAT)6	4	24	GGCGACAGCATTGACCTT	53.1	ATCCAGCGACTCGTAGCA	53.2	397	GGCGACAGCATTGACCTTTCAATATTTTGTACAAAGCAAGCTTCTTCCCGAGTAAGCTAGCGGAGTTGAAGAAGTCAACAAATTCGCCATTAAAATCTCAAGCTTCTTAATCTTAATGGATAACATCATATCACTGATATCAGCAACAACAAAAGATAGATAGATAGATAGATAGATAATGGATATCACAAATCTTCCGCAAGAGGCCATTGAAGAAATCCTCTCGAGGTTGCCACCCAAACCCCTAGGAAGATGCAAATGCGTCTCTAAATCCTGGCACAATTTGATCTCCAGTAGAAATTTCGTCAAGAAACATCTCGATCGAACCCTATCCCGATAACTCCCCCCCGAAAACCTTTCAGAACTCCTCACGTATTGGTGCTACGAGTCGCTGGAT	√	1		√	1
GDAAS0452	(ATAG)6	4	24	TCCATATTGTATCAGATGCC	47.8	GACGACCTCTTTCCCAAA	49.2	108	TCCATATTGTATCAGATGCCATACTTTAATATCGATTAATAGATAGATAGATAGATAGATAGATACACATATGAGGTTATTTCGAGGGGGTTTGGGAAAGAGGTCGTC	√	1		√	1
GDAAS0455	(TATG)6	4	24	CGGAAACAACAACAACAACAGA	54.4	GAACACGCCTCCTCACTTG	53.9	125	CGGAAACAACAACAACAACAGATTTCCGTACAAGAAAATGCAGAAGAGATCGATGCATTAAGCTCGCATCCGCACTCTCTCAGTTGGGAATCGATTGATGCATGCACAAGTGAGGAGGCGTGTTC	√	1		√	1
GDAAS0456	(TTTA)6	4	24	TCATCCTCTGTCCTCACCATAT	53.8	GGAGCATCACTTATACTTAGAAGC	53.5	100	TCATCCTCTGTCCTCACCATATAGCTTTATTTATTTATTTATTTATTTATTTTTAATCTGTGAGCACATTATTTTAGCTTCTAAGTATAAGTGATGCTCC	√	3		√	3
GDAAS0458	(GATT)6	4	24	TTGATGCGAATCGTTCTGG	51.5	AACTCCTAACCCTACCAACAA	52	139	TTGATGCGAATCGTTCTGGGTTGTAATTTATGCATGGAATGATTGAAGGGGTTGTGGGAGAGGGGATTGATTGATTGATTGATTGATTGTGTATTGGAGGGAGTGGAATCGATCTAGGTTGTTGGTAGGGTTAGGAGTT	√	2	p	√	1
GDAAS0459	(TGTA)6	4	24	CGAACCGCCATTACTCAACTAT	54.7	CTACCAAACCCTAATCACCCAAA	54.6	200	CGAACCGCCATTACTCAACTATTGGAGTAGTTTCAAACTTGTATGTATGTATGTATGTATGTAATATGTAAATTCCCCCATATTTTCCGACAATTAGCCGTTTCTGGGAAAATCTTTTCACAGTAATTAGCGGGAATTCAAGTTAGGTCGGAGCTTTTCGAGACTATAGGTTAAGGTTTTGGGTGATTAGGGTTTGGTAG	√	1		√	1
GDAAS0460	(TTTG)5	4	20	TTAGAGGAATGTTAGAGGAAGG	50.4	GGTATGATACAAGCATCTAGGT	51	247	TTAGAGGAATGTTAGAGGAAGGCGTCTATTTTGCGCCTTCCCAGTTTGAAGCTGGATTCACGAGCTTAGCGCATACTCCCGAGGATATTCAAAACACGATAGCTGCTGCTGAGAGGGTTTTCAAGAAACTCTGATATTTATTGATGCCTTTTCCTCTTGATCCTTTTGTTTAGGTAAGGAAACACCTTTGTTTGTTTGTTTGTTTGGAGGGACAGCATTTTTGTAACCTAGATGCTTGTATCATACC	√	1		√	1
GDAAS0461	(TTTG)5	4	20	AATAGGAGGAACTGTGGCTCTG	55.6	GGCAAGAATTGAAGGAGAAGAAGA	55.5	321	AATAGGAGGAACTGTGGCTCTGGTCAGCCTTCACACAGGATTATTAGGCAAAGCTCTGTTAATTGGGGCAGGACAAAGAGTTGGCCGGAAACGAGGAAATCCTAGGTGAGGATTTTGCTCACTTGTGTTTTCCAGGAAACCATCTTCCATTTGTTGTACCCTATTGCAATGAAATAAAAATATGATTATATTTACAATTTGTTTGTTTGTTTGTTTGTTTTTTTTTAACTATTGTGAGTGGGCCTTGTTCGTTTGGTTAGGCGCTACAACATTATTAAACCCCAAGGCTCACCCGCCTCTTCTTCTCCTTCAATTCTTGCC	√	1		√	1
GDAAS0462	(GCTA)5	4	20	TCTTCTACGACACCGATCACAA	55.3	AACCTGCCGCCATTATCCAT	55.3	260	TCTTCTACGACACCGATCACAATGATTGGACTGACGAAATCTGAAAACTTCCTTCAACAATCAATCAATTCAACGAAATATATATACCGCGCTAGCTAGCTAGCTAGCTACTAGTATAGGATATTTGGACTAATATATATTAAAGTAAAGCTAGCGTATATAGTAGTATGTATAATTTACCACTCTCCGGTGATAGCTTAGCTGCGGTGTTCCCTCATCACCTAAAACCTCTTGTGATGGATGGATAATGGCGGCAGGTT	√	2	p	√	2	p
GDAAS0464	(TTGG)5	4	20	GACAACAATCATAGGTGAAGTG	51.3	CCGTTCGCCATCATCATC	51.3	135	GACAACAATCATAGGTGAAGTGAATGAAAATTACCTTGATTAGATCGTGTACAGAATTGTTGGAGAGCTAGGGTTTTTGTTTCCGCTCTAATTGGTTGGTTGGTTGGTTGGAATTGCGATGATGATGGCGAACGG	√	2	p	√	4	p
GDAAS0465	(TATG)5	4	20	TGGAAGAAGCAGGATTTGAGT	53	AGAGGTTGTGTACTTGTAGGAA	52.5	246	TGGAAGAAGCAGGATTTGAGTACAAATATGATTATAAGATGATACTTAGCGGAAGTCTAGAATGCGCCAAGAAGTTGTGCAATCTCCTCAACTAAACTACATAGTTTCCTGTTCCAAACAGAATTCTATGTTCAAATACTATTTATGTATGTATGTATGTATGTTTTAAGAATGATTTGCTCTGAAGTTGAAATGAAGACAACAATTTGCAGCTGAAACATGGTTTCCTACAAGTACACAACCTCT	√	3	p	√	3
GDAAS0466	(AGGC)5	4	20	GGCATTCTTCAGATGTTAGAGC	53.4	GAACCAGGTCCTACAATCACA	53.2	374	GGCATTCTTCAGATGTTAGAGCTTTACTGCTTATGTTGTTGGCCAAGCAACATGTGAAAGTGATATAGTGAGCTTGCACAATATTGAAAAGATTAGAAGAAGGGCAATTTAGAAAAATGAAGGCATCAGCCAAGATTAGGCAGGCAGGCAGGCAGGCTCCTATGAGCAATTGAAAGAAATGGTACAGGCTTGTTTGAATTTATTAAAATACATTATTGTGTGACAGACATGTTATGCATCATTCTACTGCTGCTTTCTTTGTATCTCTGTGAAGAAGAATCCACTTGCAAGGGAAGTTGTATTCATAGCTGATTGTAAGGTTTGGCTCTCCTCGCCCCTTCCTTTCTTTCTGATGTGATTGTAGGACCTGGTTC	√	1		√	1
GDAAS0467	(TTGT)5	4	20	CCGAGAAGGAAAGGGTAGGG	54.8	CCGAATATAGAAGAGGCAGTTAGG	54.8	211	CCGAGAAGGAAAGGGTAGGGTAGGGATGGAGTGAGAAATTTCCGGGCTTCTCTTTTGTGGGTTGTTTGTTTGTTTGTTTGTTTTTTTATTTTTATGTATGCAGGGATCCTCGGGAATTTATTTTCTGATGATTATCTGAAAAAGGGGAGAGATTGTTTTGTTAAACACAGCCCAAAACTCTCCTTGCCCTAACTGCCTCTTCTATATTCGG	√	1		√	2	p
GDAAS0469	(CGAA)5	4	20	GCAATAAGGCTGAGTCTGGAAT	54.5	AGTCGAGGTCAATATACAGGAGAT	54.8	158	GCAATAAGGCTGAGTCTGGAATCAACAGCGTGAGTGTGGGTGGAGAACGAGTCGAACGAACGAACGAACGAAGCTCATGAGCAGCAAGCATGTCTAACGGAAAAGTGTCTACTGATTATGCTAGCGGAGGATTAATCTCCTGTATATTGACCTCGACT	√	1		√	1
GDAAS0471	(AAAC)5	4	20	AAGTAATCAATGGCCTAGATGC	52.4	CTATGGCTACAAGAACAGAAGT	51.7	214	AAGTAATCAATGGCCTAGATGCAGCCCACTATACTGCCAAAATAATATTACAAAATAACTATAAAAAAAAATGGCCACAGAGAACATTGCAAATGGCCCAAAAACCCCTAATTTATACAGTAAGGAAAAAAAAAAAAAAAAAAACAAACAAACAAACAAACAAAATAATTACTGCAGAATTATGTTTGTGAAACTTCTGTTCTTGTAGCCATAG	√	1		√	1
GDAAS0472	(AAAG)5	4	20	GCTACATAGGAAGACAACCGAGAA	56.7	CACAGTTATGCAAGCATGTTCACT	56.9	191	GCTACATAGGAAGACAACCGAGAATTCTGTTGTACCAGGTGATCTGTACGACTGTACTGAAGGAATTGCTTGTACTCTTATAACTTCTCTGGATAGCACTAAGGTATACTACTAATAGTCTTAACCTCCCGAGCCGAGTGTTTAAAAAAAGAAAGAAAGAAAGAAAGAGTGAACATGCTTGCATAACTGTG	√	2	p	√	2	p
GDAAS0473	(ATAC)5	4	20	GCTCGTATATATGCTCATCATGGT	54.9	AATCTCCACCGCTAATTCAGAC	54.3	204	GCTCGTATATATGCTCATCATGGTAAAACTAAGCGCTGTTACGTTGCGTGCATGGAAACGTACGACGTACGTATATATACATACATACATACATACATATCGTTACACCATAGCTTGCACGGCGGCAGTTACGTTGTTTAGGCGGCCGCCACCGTCTCGTTCTTGCCGGAGGCGGCGGCAGCGTCTGAATTAGCGGTGGAGATT	√	2		√	2	p
GDAAS0474	(ACAA)5	4	20	CAACCTCATCTCCGCTTCAG	54.1	TGTGTATATCTGCTGCTCTATCTC	54	204	CAACCTCATCTCCGCTTCAGCTTGGCATTGACAAACAAACAAACAAACAAACAGACAGACAGGTACAGAAAATCGCAATCATAGGCATCCTCCATAGATGTCTTGTTTCTAGCACACACTAGGTTGGAAAAACAAAAGGAATAAACACTCTTCTGGTATATGATGGCACTATACTATACAGAGATAGAGCAGCAGATATACACA	√	1		√	1
GDAAS0475	(CTTT)5	4	20	ACAGAGAAGAAGACTCAACCAT	52.8	TTGAAGACACTATAAGCAGCAG	52.3	138	ACAGAGAAGAAGACTCAACCATCTTCAACCAAAAGTAGAGTTGCAAAACACCTATGCTCATCGCCCACTTTAAACATGCCATCACACTTTCTTTCTTTCTTTCTTTCTATCTAGAGCTGCTGCTTATAGTGTCTTCAA	√	2		√	2
GDAAS0476	(TTGA)5	4	20	TGTTGTTGCTCGCTTGTGAT	54.4	CTGACTCTTCTTCGGCTTGTAA	54.2	210	TGTTGTTGCTCGCTTGTGATTTTGTGTTTTTTCGTTTTGGTTTTCTTATTTTCCTTTCGAACCGGATTGTTGTTTCTTCGATTCGTAATACTCTTTGTTTTTGTTTCTCGAAAGAATTGGAATTGAATTACTCATTTATTCATTCGATAAGGATTTGATTGATTGATTGATTGAGTAAAAATGTTGCTTTACAAGCCGAAGAAGAGTCAG	√	2		√	2
GDAAS0477	(TCAA)5	4	20	CTCTGCGACTTCTGGTAC	49.7	GAGAAGAGAGATCTAATCAGGA	49.8	205	CTCTGCGACTTCTGGTACCTTGAGAAAAGTCGCGCACTGTTCTTCCTCCCTCTCGCTCTCTTTCTTTCCATTATCAGACCAAACACAAAAACCAAAAGCTAAACAAATTTCGAATTTTCAATCAATCAATCAATCAATTTGGTGGAATTTTAATCAATCCTCGATCGCCAGCAGCTTTTCATTTCCTGATTAGATCTCTCTTCTC	√	1		√	1
GDAAS0478	(ATTG)5	4	20	TCCGCTTCCTGATCTTCTCTT	54.4	CGTCGTTAGCCATCCAAGTT	54	385	TCCGCTTCCTGATCTTCTCTTGCAGGAACCGAAACATCCCTCCGTCCCCAATCTACGCACTGATGTACACGTGGAAAATACAAAATAGAAGCACGTAACAGTGCGGGAGACGAGCAGCAATTAAAATTAGAGAAGAGAGATCTAATCAGGAAATGAAAAGCTGCTGGCGATCGAGGATTGATTAAAATTTCCACCAAAATTGATTGATTGATTGATTGAAAATTCGAAATTTGTTTAGCTTTTGGTTTTTGTGTTTGGTCTGATATGGAAAGAAAGAGAGCGAGAGGGAGAAGAACAGTGCGCGACTTTTCTCAAGGTACCAGAAGTCGCAGAGGCTGCTGCTGCTGCGTTCTCTAACGGTTGAAAACTTGGATGGCTAACGACG	√	1		√	1
GDAAS0479	(AAAC)5	4	20	CCTTGCTGCTCAATATAGACAA	52.4	GGAACAACACAATGAACACATC	52.7	110	CCTTGCTGCTCAATATAGACAAAAAAACAAACAAACAAACAAACAGAGCAAAGATTTGACTTTGCACAAAAGAAAAAAGAATCAAATTGATGTGTTCATTGTGTTGTTCC	√	4		√	4
GDAAS0480	(GCCT)5	4	20	TTCAAGAGGTGCGGTAAGACA	55.2	TGCTAAGCTGTGCGGATGT	55.1	198	TTCAAGAGGTGCGGTAAGACAATGTTCGTCGCCTGCCTGCCTGCCTGCCTTAACGGGACGTGAACTTAACTCAACATGTTCACCATCTACCCTAATATTCAGCTTCAGCCCTTAAACCGGGACGTTCGGTACATCACAAATTTGTCGCAATGTAAAATGACACATCTTGTGGCGTCCAAACATCCGCACAGCTTAGCA	√	2		√	2	p
GDAAS0481	(CATA)5	4	20	TCTGACCTTGTAATTCTCTTGC	52.2	GTGTTGTTCTTGGCTTGTGA	52.5	251	TCTGACCTTGTAATTCTCTTGCCAACAATCACCCGGTAGGGCTGGACTTGTCCCATACATACATACATACATAAGATAAGATGATAATTAAAACAAGATTAATTACTTTTTTTTTTGAAAATAACAAGATTAATTACTTATTTAACAATAATTGGATCGGAGATGGGTCAATGATTGGGGTGGAAACCGGCGTCCACCACCAAATTATGGCCCGTCACAAACTTCGAATCGTCACAAGCCAAGAACAACAC	√	2		√	2	p
GDAAS0482	(TTTC)5	4	20	GGACATAATGCCAATGGATCAAGT	55.9	CTCAATATCAAGCCGCTCGTTAA	55.6	322	GGACATAATGCCAATGGATCAAGTCATACTTCACATGGTAAGGTCAAGCCAGAAACTGAATTTGGGAAAGAAACTGGGATTGCTATTTGTGGGGGCATTGCTGCGCTTTTGCAGGTGTTTGTGGGTAGCATTCTTGGTTAATCAAGAGGAGACAATTGTTAAACGCTGAGAGCATATTATAAAGACGTGTGAAAAAAAAAAGTTCAGAATTTTTTTTCTTTCTTTCTTTCTTTCTGTTTAGTCTCTTTCTTTGGTGGGAGTGTTTTACACTTAACTGGAGTTGTACTGATTGAAATTCTTTAACGAGCGGCTTGATATTGAG	√	2		√	2
GDAAS0483	(ACAA)5	4	20	GCATAACATTCAGTCCACTACT	52	CCACCCTCTTCGTTTATTATCC	52.5	307	GCATAACATTCAGTCCACTACTTTTAACATTGATTGAAAACATTCTTCATAGGGGCGGAAATTGACTATAAAATCAGATTTCGGATCCATAATATACCCAAGGAAATCAACTTCTAAAGCACGAGAAACAAATTGATTCATAGTATAATAATCCTCGTTAACCAAATCTATTCTAGAAATGACTAATCGAGAGCACAAACAAACAAACAAACAAAAATTAGCAGCAAATGGAGAGCAGGTTTATGCAATAAAGAGAAACGATATGCATATAAATAGCAAGGCACCGGATAATAAACGAAGAGGGTGG	√	1		√	1
GDAAS0485	(GCCT)5	4	20	TCAAGAAGGAAGCAAGTGGATG	54.7	GCAACTGTGAAACTATGGTAGGA	54.7	179	TCAAGAAGGAAGCAAGTGGATGCAATTAAATTCTTCAGATCAAGGCCAACTTTTGCAACTTGGTAACCAAGTCTTAACCTTTTAAATATTTAGCCTGCCTGCCTGCCTGCCTGCATATATAATTCAGATCCAAATTTCATCCTCGCAATCTGGAATTCCTACCATAGTTTCACAGTTGC	√	1		√	2	p
GDAAS0486	(TTGT)5	4	20	TTCTCCTCTGTTAGTATCGGTCTT	55	TGGGATGCCTGCTACAAAGT	54.8	218	TTCTCCTCTGTTAGTATCGGTCTTGATGGGCACAAATCCAGAAATGATATTGGACTTTTAGAATGAAGCAAATGGGAAGCCATGTTTTTGTTTTTGTTCTTGTTTGTTTGTTTGTTTGTTTTTTGTTTTGTTTTTTGTTTTAGTTTTTTTTTTTAGTTTCCCCCCTCCTGGGCTTGCAAATTGCAATATGCAGTTTGTACTTTGTAGCAGGCATCCCA	√	2		√	2
GDAAS0487	(CTGC)5	4	20	ACCACACTGTTGGCTATGATTA	53.5	ACATGGCATGATTGGATGAGAT	53.9	224	ACCACACTGTTGGCTATGATTATTTTTCAACTCAACTCAGGTGTAAACTGGAAAGAAGATGACAACAGGGGGCTGCCTGCCTGCCTGCCTGCCTTTGAAAATGATATTCAAAACAATCTTTCATTCAAAATAAGCAAACTAAGATCCCCCACTGGTCAATGGCAGGCATCTCCTTAACTTGGCTGCAACCTCGGCACCTTTCATCTCATCCAATCATGCCATGT	√	3		√	3
GDAAS0488	(TGCT)5	4	20	GCCATTAGTAAAGACCAGTTCCA	54.7	GCAAGCGAAGCCAAGCAA	54.8	259	GCCATTAGTAAAGACCAGTTCCATAATATTATAAATGAAGCAGTTTTTATATTAATTAGAGAATAAATAAGCTCAACAAAATTTTGTAAGATGTACAGTTGTTGTATAGAAGAACCAAGAAGATGTACAGTTGTTGTATAGAAGAACCGAGCTGTAAACACAGGGAGGGCTGCTTGCAACCGTAAACAGAGGGAGGGCTGCTTGCTTGCTTGCTTGCTTTGCTTGCTTAAACACTCTTGCTTTGCTTGGCTTCGCTTGC	√	3	p	√	3
GDAAS0489	(TTCA)5	4	20	CCCATTCCCAGTCCACTATCC	55.4	GCATCATCGTCGTCGTCATC	55.1	134	CCCATTCCCAGTCCACTATCCCCGCTTTTACGCTTTCATTCATTCATTCATTCATGTTATGAATCGAAACAATAATAATATGAAGATCATGTCCGACAAAACTAAGACGATGAAGATGACGACGACGATGATGC	√	1		√	1
GDAAS0490	(GGAC)5	4	20	GAGACTGCTGTAACGGATTGTAA	54.9	GGAAGAAGTGTTGACGCCATT	55	182	GAGACTGCTGTAACGGATTGTAATCTAATGCTACATACCCAGAACTCCATATGGTAGAACGCTGGTAACATTAAAAGAATTTCGAGCTGTTTTTAACTAGGACGGACGGACGGACGGACATTAAATTGTCGGAAACTAAAGAACCGGTAAGAGAGAAATGAAATGGCGTCAACACTTCTTCC	√	5		√	5
GDAAS0491	(AAAT)5	4	20	CTAAATACTGATTCTGCGGGTTC	53.7	CTAAGGATCTGTGGAGTCAATTCT	54.3	202	CTAAATACTGATTCTGCGGGTTCACAATTTTTAAAATTGATGAAGTTAGTGTATTTGAGTGAAAAGATCAGATCGAAGATTGACTGCAAGAAAATACTTGGCTGACAGTTCTAGAAACCATAAAAAATAAATAAATAAATAAATCCTTGAAAGTAAAGTTGCAATATAAAAATGGGAAAGAATTGACTCCACAGATCCTTAG	√	7	p	√	5	p
GDAAS0492	(ATCT)5	4	20	CACCACCTCATCACCTCCTT	54.6	GAAGCAGAAGCAGAAGCAGAA	54.8	328	CACCACCTCATCACCTCCTTCAAACTCCAAGGCATCCCCAAAAAGTTTTTTCCCCTCTTTCTCTCAAAACACCAAAATCTTTTTGCTCTTGTCTCTGAACCCAATTTCAAGAAGATCTATCTATCTATCTATCTCATCAGGAAAAGCCCATGAGCTGAGGAGCCATGACTTATTGGTACTGTCTTAGCAAGAAACATCAGATGAGTGTGGTTTGTGTGTGCCTTCTTCTTCTCCTCATGCTTCTGCAGTTTAAAGCCCCATGCTATGCAGATAATGGCACTGTCAAATTCTACAGATTCAAACCCAATTCTGCTTCTGCTTCTGCTTC	√	1		√	1
GDAAS0499	(CGAA)5	4	20	GCAATAAGGCTTGAGTCTGGAAT	55.4	AGTCGAGGTCAATATACAGGAGAT	54.8	159	GCAATAAGGCTTGAGTCTGGAATCAACAGCGTGAGTGTGGGTGGAGAACGAGTCGAACGAACGAACGAACGAAGCTCATGAGCAGCAAGCATGTCTAACGGAAAAGTGTCTACTGATTATGCTAGCGGAGGATTAATCTCCTGTATATTGACCTCGACT	√	3	p	√	1
GDAAS0500	(CTGT)5	4	20	GGAATTGTTGGTTGAACCCATAGA	55.7	TTCCGTTGAAGGAGTAACTAGAGA	55.2	100	GGAATTGTTGGTTGAACCCATAGAAAAGATTGCCATTTTCTCTCCTCTACTGTCTGTCTGTCTGTCTGTGTGTCTCTCTCTAGTTACTCCTTCAACGGAA	√	1		√	3	p
GDAAS0501	(ATTC)5	4	20	CCATTGACTGAGGTTACTTG	49.3	ACTTCTTGATGGCAATAGGA	49.6	233	CCATTGACTGAGGTTACTTGCCTTTGTCATATTTTAATGACTATTAGAGTAATAACTACTTCAGTTTTTATAATATTTGCATCATTTTCTTGGTCTATTACTAATAGTTTTGTTGATTATGTGTTTGCAGGGAAGAAGAACAATGAAAGGGGAAGAGTGTACAAGCCAGTGGCTAAAGTCAACTAATTCATTCATTCATTCATTCTATCTGTTTCCTATTGCCATCAAGAAGT	√	2		√	2	p
GDAAS0502	(ATTC)5	4	20	CAGGGAAGAAGAACAATGAAAGG	54	GCAAGGAATAGAAGCAACAACA	53.6	192	CAGGGAAGAAGAACAATGAAAGGGGGAGAGTGTACAAGCCCGTGGCTAAAGTCAACTAATTCATTCATTCATTCATTCTATTTGTTTCTTATTGCCATCAAGAAGTAGTGAATAATGTTATCTTTATTCTTTTGTGTAAATACGAAGATTGAAAAGAATCGAAATACTGTTGTTGTTGCTTCTATTCCTTGC	√	4	p	√	4
GDAAS0503	(CCGG)5	4	20	CGAGGTTATTACTGGCTTAGATGA	54.4	CACTGGCAGCAACAATGGT	54.3	207	CGAGGTTATTACTGGCTTAGATGAGAGGCTCTGATCTGAGCTAAAGTCCGGCCGGCCGGCCGGCCGGGTTTGATTCAGACTCATGCATGTTAGAAATGCAAGAAAGAGAGGGCGTGGAAGAAGGGTTACTAGATGGAAACAATGGTGAAAGTGCAGCATCAGAGATAACATTTGTTGTTGTCCTATGTACCATTGTTGCTGCCAGTG	√	3		√	3
GDAAS0505	(CTAG)5	4	20	GGAGCCATGCAACTAATTACCATA	55.4	ATGAAGGGAGGCTGATGAGAAG	55.6	101	GGAGCCATGCAACTAATTACCATAATGTCCCATCCTAGCTAGCTAGCTAGCTAGCTCAATTTTCATCAATAATTATTCTCTTCTCATCAGCCTCCCTTCAT	√	3	p	√	3	p
GDAAS0506	(GCTA)5	4	20	TCTTCTACGACACCGATCACAA	55.3	AACCTGCCGCCATTATCCAT	55.3	260	TCTTCTACGACACCGATCACAATGATTGGACTGACGAAATCTGAAAACTTCCTTCAACAATCAATCAATTCAACGAAATATATATACCGCGCTAGCTAGCTAGCTAGCTACTAGTATAGGATATTTGGACTAATATATATTAAAGTAAAGCTAGCGTATATAGTAGTATGTATAATTTACCACTCTCCGGTGATAGCTGCGCTGGGGTTTTCCATCATCACCTAAAACCTCTTTTGATGGATGGATAATGGCGGCAGGTT	√	7		√	7	p
GDAAS0507	(TTTA)5	4	20	TTGGGTCATTGATCCTTACG	50.8	TTACACTCAAGCAACTCTCC	50.7	249	TTGGGTCATTGATCCTTACGGCCAGCTATTTTATAGCTGCTGCAGTTACTTGTTGGTGTAAGTTCCTTTCCTCATGAAGTTATCAATGTTTAAATACATTGCATCTCTAAGTTTGCTCCCTGCTGTGCTCTCACAGAAAAAAGAATCAAAATTGTTTTTATTTATTTATTTATTTAAATTTGTTGTTGAGGGCACTTTTTGTTTCAATATCTGTCTGAAATGTAGCTTGGGAGAGTTGCTTGAGTGTAA	√	2		√	2
GDAAS0508	(ATCT)5	4	20	AACGGCTCCTACCAAGAAG	52.1	GTAACACCTACCATTAGTTGCT	51.9	189	AACGGCTCCTACCAAGAAGGCTAGCTAATAGCCCACTCCCATTTTTATAGGACAGACCATTTTATTTGCAGCACATCAAATTGCAGAATAACCACAACTTCAAAATACACAAGTAATCAACATCTATCTATCTATCTATCTGGGGGAAACGATATGATGTTGAAGAAAGCAACTAATGGTAGGTGTTAC	√	1		√	1
GDAAS0509	(AAAC)5	4	20	CGAGAAACTCATCAGACTCAACA	5408	TAAGAGACTAGAACACGCCCAT	54.7	128	CGAGAAACTCATCAGACTCAACAATATATGAATGTAGAAACAAACAAACAAACAAACTTCATCAACTAACATGATCACCAAACAATAACTTGCAACTGCTGAAAACATGGGCGTGTTCTAGTCTCTTA	√	1		√	1
GDAAS0510	(TTGG)5	4	20	ACTTGTCCTTGTGCCGAACT	55.4	CATGTTGGACCAATCTATCTGTGT	55.3	151	ACTTGTCCTTGTGCCGAACTTTTTGCAATAACTTGGTTGGTTGGTTGGTTGGTTTTCTCACTATCATATTGAATGCTGAATAAGAAGCTAAAGCCTCTATGAAACTGAATATAGGTTTGACAATGTTACACAGATAGATTGGTCCAACATG	√	1		√	1
GDAAS0511	(TCGA)5	4	20	ATTGATTCTCCGAAGCCATACA	53.7	GATCGTCTCCTAGATTGGTTGT	53.5	136	ATTGATTCTCCGAAGCCATACAACGGTTAAATTTCCATTTTATTCCTCGCCCCCTTCGATCGATCGATCGATCGACTTGTAATGGTTGAATCTGTATCTGACATTTTTGATGAAACAACCAATCTAGGAGACGATC	√	3		√	3
GDAAS0512	(AAAC)5	4	20	CTTACATACCGTACAACGTGAGT	54.7	AGCCTCGCCCACATTCTTAT	54.7	192	CTTACATACCGTACAACGTGAGTAAAAAACAAACAAACAAACAAACATAAAAAACACAACAACATTGTTCATAACTTGTTCATAGTTCCATTTTTTTCAAACTCTTAACTGTTTGTTAACTGTGGGATGTGCAGAGAATAACTGAGGGCCAAAAACCACGTCGTGATCACGGATAAGAATGTGGGCGAGGCT	√	4		√	4	p
GDAAS0513	(TTTC)5	4	20	GGCATGGCTTCTCTGTATTCTTGG	58.3	TGGCGGAAACTCACGATCTTCA	58.3	305	GGCATGGCTTCTCTGTATTCTTGGTCTGCGAAAATGTAGAAATTAAAATTTCCATTGATTTTCTCTTTTTCTTTCTTTCTTTCTTTCTTCCTTCTTATTGTTTTTCTGTTGATTCATTGAAAATTGAAAATTTAGGAAGTATAAGAACGGTTTTGTATGGCAAGATTTGGAGGAGAATGATTTTTATATACCCAGCACACGGGCATGAGTATATTCTCAAGGGATCAGAGCTCATGATGACCCATTCATCATCTCAAGAAACGCCGGCATTCACAGCCGCCGGTGAAGATCGTGAGTTTCCGCCA	√	1		√	1
GDAAS0514	(TTTA)5	4	20	AAAGACAAGCAAAGGGAAGT	51	ATGAGGTATGTACCATCAGAAG	50.9	103	AAAGACAAGCAAAGGGAAGTACTTATACTTCTTTTATTTATTTATTTATTTAGATACAAATACACAAGTAACACAGCTAACCTTCTGATGGTACATACCTCAT	√	1		√	1
GDAAS0515	(AAAC)5	4	20	CCTCCTCCTCATCTTCTCTTCTT	55	GCTATCCGTCATTTACCAAACATC	54.8	314	CCTCCTCCTCATCTTCTCTTCTTGATCTATTCTTTTTTGCATATTCAACAATTGCATTGGCTAAAGGGTGCTTACTATTCACCTCAGTTGCACCCACCAATTCATTGAACTCTTGCAGCGAGATTGCTGCTTTCAACAACCTAGTATTTACAACCACTGGTTTTCCAACTGTTAGAGTTCCTGTTTTTGTCAAAAAACTACACACTTCACCTAAACAAACAAACAAACAAACATCCAGGCCAGGAGCATATGATGAATATCAGTTTTGTTGTAATATATATAATAAATGTGATGTTTGGTAAATGACGGATAGC	√	1		√	1
GDAAS0517	(TGCA)5	4	20	TGAAGTTGATGACTCTCACAGA	52.9	ATCTCACTGACCAAGTATGCT	52.3	254	TGAAGTTGATGACTCTCACAGAAAAATATGACATGGAGATGCTAATAATACTTGAGACTTGAGAGGGTGTCATCAGTCATTATATAATCAGTTTACTCTCCCAGGGTCTAACCATGCTCATGCTTTTGGTACAGGGGTTGGAGCTTTCGCTATTTTGTTGCAAATACTCTAGCATGCCTCTTTCTTGCATGCATGCATGCATGCATGTAGTGTATATGCCAGTGCTTTTGGCAAGCATACTTGGTCAGTGAGAT	√	1		√	1
GDAAS0518	(AGAT)5	4	20	GCAGGGCAGTTCTTGAAATGA	55	CCTCTTCTGTGTTGGTATCTTCTT	54.7	245	GCAGGGCAGTTCTTGAAATGAAGCCTGCAGAGAGTGTGTGTGTGTGTGTATTGCTTACAAGAAGAGCAAGGTACATACATATAAAGTACAGGAAGCTAAAGTTGGAGGGGAGGGGAGGTGGTTTGCTCTTGAAGAAAACAGATTTGCAGCTTTGAAAAGAGATAGATAGATAGATAGATGGTCAGTCTTGGAAACTGGACAATAATATCATCTGTGGGTGAAAGAAGATACCAACACAGAAGAGG	√	1		√	1
GDAAS0519	(GCAT)5	4	20	AGAAGCCGACTCCTATCAATGT	55	TCATCTGCATAGCATAGCATAGC	54.9	128	AGAAGCCGACTCCTATCAATGTCCATGGGCAATCTGGCAGATGAGTAAAGAAAGCATGCATGCATGCATGCATCAAAACGTACACAAAAAACATTCATCTGGCATGCTATGCTATGCTATGCAGATGA	√	3	p	√	3	p
GDAAS0520	(TATT)5	4	20	TTACGGCGACGACAAGAT	51.6	AAGGAAGCTGTGATGATGC	51	222	TTACGGCGACGACAAGATTCTGCCGGAGGTGAAGATGGAGGGGAGTTTAGATGACATTTCGCTGGATTTTGGTGGGGATTTTCAGGCTTGTACGTGGGGGTTTTATCTAGCACGCGTTCATCTATCCATCCATATCATCAAACAAGCAAATATTAGAAAGGGCCGGGCGGAGCTATCTAGTATTTATTTATTTATTTATTTTTGCATCATCACAGCTTCCTT	√	1		√	1
GDAAS0521	(CTAG)5	4	20	CTACTTAATCGAGCTACGAACTGA	54.5	CCTGCGTTGATATAGCGAATGA	54.9	216	CTACTTAATCGAGCTACGAACTGATCAATTGCATATTTGTAACACGAGTTCCAAATATTGCAGACTAGCTAGCTAGCTAGCTAGATAAGATATGATATGATGCAGACAAACAGCAAAATGACAGGTGAACTCCCAGTTCAACAGCAAATTCTACTACAATTCTCCGTAATTTCAGCATGAATTTGCAATTACACTCATTCGCTATATCAACGCAGG	√	2		√	2
GDAAS0522	(TGGC)5	4	20	GCTCCATAGGCTACATTCACC	54.1	GCATCAGCAGCAGGACAAT	53.9	327	GCTCCATAGGCTACATTCACCTCGATTTGCTGCTCAATTTTCTCGATTGTAAGTGCATCTTTGCTTACAATTCAATTTTCTTGAATTATATTTTTCGTTTCTGTATGGATTTGTTGGTGAAAAGCTCCGGTTTTGTGTTTGTTATGATTTAACTTTGATGCGATGCGAGGCTTTTATTACCCCTTCTTCATAAATACCAATACTTGGCTGGCTGGCTGGCTGGCTGACCGGTCTCCCATAAATTCTCAAGTCTCAGGTTTACAGATTCGATTGTTATCGTAATTATTGTCTCTCGTTTCTAGGGTTTAATTGTCCTGCTGCTGATGC	√	1		√	1
GDAAS0523	(ATTT)5	4	20	GAATTGGTAGAGCAGCGTGAG	55.1	ACAGAGACCGTACTCCAGTATAAG	55.4	164	GAATTGGTAGAGCAGCGTGAGCTAAAATGGAAGAGATTAGAAGAAGCTGCTAAACGGGCTGGGGGATAAGACTGTAGTCTCGGTCCATCATTTATTTATTTATTTATTTTTGAGCTCTCTCATTCGCAGGCTTAAACCGCCTTATACTGGAGTACGGTCTCTGT	√	1		√	1
GDAAS0524	(AGAT)5	4	20	AGTGCTTCTTCCATTGACCAA	53.6	CTGGAGATTGCTGCTGAAGG	54.3	197	AGTGCTTCTTCCATTGACCAAATTAAAATTCAAGAACTGTACAAGTTTGAGAGATAGATAGATAGATAGATAGGTGAGATTATAGAGAAGAAAGATGGGTTCTAGATCTGGAGATTCCTATAGCCTCAAAGAGCTTCTGCAAGTCCTATCTTTCCAAGAAACACAAACTAGGTTGTCCCTTCAGCAGCAATCTCCAG	√	2		√	2
GDAAS0525	(ATGA)5	4	20	GCACTTTACTGAAAGCACATACG	55	GCAAATGGCGACGGCAAA	55.2	123	GCACTTTACTGAAAGCACATACGTATATGAATGAATGAATGAATGAATTATGTGAATAGACCAGAGGGGGAGATGGTGAAGGGTTACTCGTTCTTTGCTCTCTTCTTTGCCGTCGCCATTTGC	√	3	p	√	3	p
GDAAS0526	(ATCT)5	4	20	CAGCACAATCACATTACATG	48.7	TGCAGTGGACACATACATT	49.7	114	CAGCACAATCACATTACATGATCAACCAATCAATCCCCCCTCAAATGATCTATCTATCTATCTATCTCTCAACCAATACACGCAAACACAACCAAAATGTATGTGTCCACTGCA	√	1		√	1
GDAAS0527	(AAAT)5	4	20	TTGCCTGTTGCCAGAAGTTC	54.6	TGTGAATTGTGTCTAGCCTTGTC	55.3	164	TTGCCTGTTGCCAGAAGTTCAATTTTGCTACTTTTTGTTTTCATAAATAAACTAAAACTTTGATGGAAAACTTTGGAGGCATTGAATGATAAAAATAAATAAATAAATAAATAAACTCGTCCATTGATACATAAAGTACCTGACAAGGCTAGACACAATTCACA	√	1		√	1
GDAAS0528	(GATT)5	4	20	TGGTCGGAATCGGTGATG	51.9	CCCAGAAAGAACACACAAATTC	52.3	250	TGGTCGGAATCGGTGATGGAGTGTGGGTCAACGGGCGCCATGGCTGAGGCCTGAGAAAGAGGGAAGACCAAGAAGGGGTTTTGTTGTTGCAGGTGGGGATTGATTGATTGATTGATTAATGGAGGATTATCAGAATAATTTGATTCCAAACAAAAGCAGTGGGAAAGATAAATGCAAGAATTTAATATTTATTAATTTGTATTTTGTATTGTAAACATAACGGTAAAGGAATTTGTGTGTTCTTTCTGGG	√	1		√	1
GDAAS0529	(TTTA)5	4	20	CGACAACTTCCCTTTCCTCTT	53.8	AGAATGAGAAGTGGATGGCTG	53.6	142	CGACAACTTCCCTTTCCTCTTCATCTTTTCTTCCCATCTCTTTCTTGTCTTTTTCCTTTTGTTTTTCTCACCAACTTTCTTTTTATTTATTTATTTATTTATTTTTCTTTCTTTTATCCTGCAGCCATCCACTTCTCATTCT	√	2	p	√	2	p
GDAAS0530	(GAT)13	3	39	GTTAGCGAAGAAGCAGTAAGGAA	55.1	TTGAGACTCACAACCAGGTAGAT	55.1	180	GTTAGCGAAGAAGCAGTAAGGAAAAGCTGTAAACGCTCTCCTCGAATGGAAGAAACTCCAGTTGAAAAGCACCACCACCACCCCACGAGAACCCACGGAAGGAGATGAAGAAAACGATGATGATGATGATGATGATGATGATGATGATGATGATTCGATCTACCTGGTTGTGAGTCTCAA	√	2		√	2
GDAAS0531	(GAT)13	3	39	AGCGAAGAAGCAGTAAGGAA	52.5	GAGACTCACAACCAGGTAGAT	52.3	172	AGCGAAGAAGCAGTAAGGAAAGCTGTAAACGCTCTCCTCGAATGGAAGAAACTCCAGTTGAAAAGCACCACCACCCCACGAGAACCCCACGGAAGGAGATGAAGAAAACGATGATGATGATGATGATGATGATGATGATGATGATGATTCGATCTACCTGGTTGTGAGTCTC	√	2		√	2
GDAAS0532	(TAAT)8(TAA)7*	c	53	GCAGGAGAAGAGAATGAGTGAA	53.9	TTGAAGGGAAGTGGAAGTGAAA	53.8	319	GCAGGAGAAGAGAATGAGTGAAAAGAAGGAAGAAAAACTAATTTTATTACTATTATTGGGCCCAAAATTGAAGTGGAATTGGAATTGTGGATTTTCTGGTTTAGGCTTTAGGTAATTAATTAATTAATTAATTAATTAATTAATAATAATAATAATAATAAGGGTATATAGGTCTTTATACACCTTATTCCTTACCATTCTAAATTCAACCAAACAACAGAATTTATTTCCCAGCAACTTCTTTTCCACCAACCAAACAACATAATTTATTTTCCTGGTAACTACTTTTCCACGGAATTTCACTTCCACTTCCCTTCAA	√	1		√	1
GDAAS0534	(AG)7(AGA)5*(GAAG)4*	c	45	TCTGCCATTGCCATAACTTCC	54.5	CGATTCCTCCTCCTTCTTCCA	54.7	134	TCTGCCATTGCCATAACTTCCTGATCTTCATTTCTTCCTGCTCCATCACAGATAGAGAGAGAGAGAGAAGAAGAAGAAGAAGGAAGGAAGGAAGGATCTGTGCTCTGTTTGATTGGAAGAAGGAGGAGGAATCG	√	1		√	2	p
GDAAS0535	(TTATT)4(TTTTAT)4*	c	40	AACAGCCACTTTAATAACACAGGG	56	ATAGGGAGAAGCCACCAGTATCA	56.6	161	AACAGCCACTTTAATAACACAGGGGGAAAAGTGTTATAAGCATATAACATAGGGGGAAAATACCTTCGCAAACTAATTGAGTCTTGAGTCTTTTCTCTTATTTTATTTTATTTTATTTTTATTTTTATTTTTATTTTGATACTGGTGGCTTCTCCCTAT	√	2	p	√	2	p
GDAAS0538	(TTC)5(TC)8*	c	31	CTCAAGCCTCAACTTCTCCAAT	54.4	CTCCTCCTTCTCTTCCTCCAG	54.4	261	CTCAAGCCTCAACTTCTCCAATTTCCCTTCTTCAACTTACATTTCCGTCCTCTTTTCTCCGATTCTTCTTCTTCTTCTCTCTCTCTCTCTCTTTGCAGATCGCTTTTATCCGGTATCAGATTTCTTGTTGTATATGTAATATATGCTCTGTGCGCTACTCCTGCTGAGTTTAGCGGATAAGGTTGTAGTCCAGTCACCGGAGTTGTAAGTAGTTGTGCGCAGCCGCCACTTTTATCGGCTCTGGAGGAAGAGAAGGAGGAG	√	2		√	2
GDAAS0539	(TTC)6(TC)6*	c	30	CCCACTTACATTACCCATTATTCC	53.6	CACACTTCCATCAATCAACCAA	53.3	318	CCCACTTACATTACCCATTATTCCTGCACAAAAAAACACAAACTTTGTTGTTCAAGAACACCCAATTTCATATAAAGCAACCACATTTATGATCTATGCTGACTGATGATGAGAAAAAAAATCAAAACAGTAAAGGAAATATGCAAACCCCCACTTCTGAAGCTCTGGGTTTTGTTCATAACATGCCCATTCTTCTTCTTCTTCTTCTCTCTCTCTCTATAGATTTGTTTTAGGTGGACATCTAGAAGAATAGAAGTGATGATACAAAGGGAAGGTAACATGATTTTCTGCAGCTTTTGGTTGATTGATGGAAGTGTG	√	1		√	1
GDAAS0540	(AGC)5aacttatggata(ATT)5gtgttggtggaacttggaaaacat(ATA)5atctccagaatattgattatgaggaggaggatatggatcatcatgtttgcaactccattccacatgcccaaactactac(TGA)5	c	175	GGTAGAAGAGGAGTATGGAAGTC	53.5	GCTCATCATCATCATCAGTAGTAG	53.1	203	GGTAGAAGAGGAGTATGGAAGTCCAAAGCAGCAGCAGCAGCAACTTATGGATAATTATTATTATTATTGTGTTGGTGGAACTTGGAAAACATATAATAATAATAATAATCTCCAGAATATTGATTATGAGGAGGAGGATATGGATCATCATGTTTGCAACTCCATTCCACATGCCCAAACTACTACTGATGATGATGATGAGC	√	2	p	√	2	p
GDAAS0541	(CTC)5caactccaactagactactatcactatcaatctatcatggaggcatttatgtatgtacttatacacatatctaacataataataacaa(TAT)7gtatctttccaagaagactagcag(TAGA)4	c	164	TGTCCTTCTCAGCTCCTCCT	55.1	GGTTGGCATTCCTCCTCTGT	55.2	207	TGTCCTTCTCAGCTCCTCCTCCTCCTCCAACTCCAACTAGACTACTATCACTATCAATCTATCATGGAGGCATTTATGTATGTACTTATACACATATCTAACATAATAATAACAATATTATTATTATTATTATTATGTATCTTTCCAAGAAGACTAGCAGTAGATAGATAGATAGATACAAACAAATACAGAGGAGGAATGCCAACC	√	5		√	5	p
GDAAS0542	(AG)7aatagtggtccattgttatcaacaaaacctaaacgctct(TTGAA)4tttggtgctgtatatactcctgagctcgagtatttctacttactccctct(TTC)5	c	138	CTGTTCGCTCATAGATAATCATCG	54.1	GTTCTCTCCCATACTTCAATTTCC	53.8	289	CTGTTCGCTCATAGATAATCATCGACAACGCATTCATTTGCAATTCATCGAGAGCTGTGAGACAAATCTGTGTCAGATTAGTTTAAATCCTCCTTGATGCCGAGTACTCATTAGCAAAAACCAGAGAGAGAGAGAGAATAGTGGTCCATTGTTATCAACAAAACCTAAACGCTCTTTGAATTGAATTGAATTGAATTTGGTGCTGTATATACTCCTGAGCTCGAGTATTTCTACTTACTCCCTCTTTCTTCTTCTTCTTCTTACTGGAAATTGAAGTATGGGAGAGAAC	√	2	p	√	2	p
GDAAS0544	(TA)6(GA)6tttgcagcaaaattactgtttcagattagagtgcaggg(AT)8agataatgttatctaaactgccttgaagttccatgtggaag(TA)7	c	133	AGCGATAGGACGATCCATCAATA	55.3	GCAACACTTTCCCAAGAAGAATG	55.1	338	AGCGATAGGACGATCCATCAATATGCAAGAGACATATGGATGATAGAACCTGTAGTATTGCCCTAAGGCTTGATATGATGAGGATTTGTATGAAGTGGTGAAGCTTGTTTTTGGGAGATACCCCACCCTTGCCTCTTCAAGGTATATATATATAGAGAGAGAGAGATTTGCAGCAAAATTACTGTTTCAGATTAGAGTGCAGGGATATATATATATATATAGATAATGTTATCTAAACTGCCTTGAAGTTCCATGTGGAAGTATATATATATATAGTTGTATATCATTTGTCATGTATTGCAGCCATGGACTTAACATTCTTCTTGGGAAAGTGTTGC	√	2	p	√	2	p
GDAAS0545	(GGCATG)4ggtggccctgggtctggcatggcaatgggtggtcctggagtaggcatgggcatgggaggtttcagaggagtaaaccagcc(AATGGG)4	c	128	GGTTCTGGCTCTGGAATTGG	54.2	CCTGTAGGCTGTTGCATCTG	54.3	284	GGTTCTGGCTCTGGAATTGGTCGTGCTGGTGCTGGTGCTTTTAGGCCTCAGCAAAATCCAATGGTAGGCCCAGGCATGGGCATGGGCATGGGCATGGGTGGCCCTGGGTCTGGCATGGCAATGGGTGGTCCTGGAGTAGGCATGGGCATGGGAGGTTTCAGAGGAGTAAACCAGCCAATGGGAATGGGAATGGGAATGGGGGTGGGGATGAATAGTCAAATGAACATGGGCATGGGAATGAATATGGGTATGACACCAGGAATGCAGATGCAACAGCCTACAGG	√	2		√	2
GDAAS0546	(TCC)5tcttcttcgaccgcgttgacgtcatcatcgtcgcagtcttgtgcctccgatcatcgcacctctacacacttgcagtcgccgcagagtccttcaa(CGC)5	c	124	GACTCCTCAATCTTCTTCCTCTT	53.6	GCTGTATCTGGTAATCCTCCTC	53.6	245	GACTCCTCAATCTTCTTCCTCTTCTTCCTCCTCCTCCTCCTCTTCTTCGACCGCGTTGACGTCATCATCGTCGCAGTCTTGTGCCTCCGATCATCGCACCTCTACACACTTGCAGTCGCCGCAGAGTCCTTCAACGCCGCCGCCGCCGCCTTCAACTGTCTCGGCGCCTGTTGCCGGTGGAGGAGCGCCGGCGGTCAATCGGCAGCTGGATTACTTTGCCTCGGAGGAGGATTACCAGATACAGC	√	2		√	2	p
GDAAS0548	(TC)9tagtctgttctcatttcttacgtttcagccgcacacagaaatctggaatcgggaccccttttcctatctcccctcctgccatgg(CT)10	c	122	GGTCACATTAGCATCTCCTCTT	53.7	CACTCCTCTCCTCCATACTCA	53.5	370	GGTCACATTAGCATCTCCTCTTTCCTCATCTCTCTCTCTCTCTCTCTAGTCTGTTCTCATTTCTTACGTTTCAGCCGCACACAGAAATCTGGAATCGGGACCCCTTTTCCTATCTCCCCTCCTGCCATGGCTCTCTCTCTCTCTCTCTCTTCTCTTCTCTCTCAAACGGCTTTTCAACTGTCGCCGTCCGATCTCTTTCTCTCTCCGTTGAACTACCGGCGTCGCGCGATTTCCTGAGCCCTAGCCATGGCGAAGCTAGGAGGATAGTGTTGGAGGTCTCGGATGGAGTTTTAATGGTGTTTTGTGGTTTCTGTGGAAGGGAATTATATATATATAATTTGTTGCGCGTTGAGTATGGAGGAGAGGAGTG	√	1		√	1
GDAAS0549	(GA)7agaaaggaggatgtatgagcaacagaaggcatttgaagaacaagagagattagcggagattagaagatacgaagatagttaaggacagagag(AGA)5	c	121	CTCCGAAGAGGCATCGAGAAGG	58.6	GGTCCAGTTAGCAGACTCCACTT	58.1	246	CTCCGAAGAGGCATCGAGAAGGAAAAGTATGCAGGCTAAGCAGAGGCAAATGGGGAAGAGGAAGAAAAGGCGGAGAAATGGTGGAGAGAGAGAGAGAAGAAAGGAGGATGTATGAGCAACAGAAGGCATTTGAAGAACAAGAGAGATTAGCGGAGATTAGAAGATACGAAGATAGTTAAGGACAGAGAGAGAAGAAGAAGAAGAATCGAAGATGATATACAGAAAGTGGAGTCTGCTAACTGGACC	√	1		√	1
GDAAS0551	(TTA)5tatattatattatattattattagaaaatagggagcagccagccgaaaggctactgctacctaataatatactactgctagctag(TA)10	c	120	CCAGAGGTCACAGGTCGTT	54.3	TCTCCACTGCTAGTCCATAATTG	54	380	CCAGAGGTCACAGGTCGTTGGGTCTCGATCATGGTAGTGAACGGCGGTGTTTCCTGGTGAACTCAATCGACGGCGACCAGCGATGGTGTGTGTTGTCGATGAGTCGTTGATGATGAAGAAAGAAAATAGTGCTTGGTTCCATTTTCACACCTTCACGGGTGTTGTTTGGTTATTATTATTATTATATATTATATTATATTATTATTAGAAAATAGGGAGCAGCCAGCCGAAAGGCTACTGCTACCTAATAATATACTACTGCTAGCTAGTATATATATATATATATATATTATATTAGCTTTGAAAATGATGGAGAATAGCCATTACATGGGCATGCCAAATCCGTTGGCAAGTCATCAATTATGGACTAGCAGTGGAGA	√	2		√	2
GDAAS0552	(AAT)6cagattcccattttcataaatagacagtcatccccccctggtacagaccacatatgtaaacctttccaaaactccttggataaaa(AT)8	c	119	CCTCCTATGCTAACTTACTAAC	49.4	CCTAACTTGATGATGTGATGG	50	254	CCTCCTATGCTAACTTACTAACATACTACCATAATCCATATCACATCAATAATAATAATAATAATCAGATTCCCATTTTCATAAATAGACAGTCATCCCCCCCTGGTACAGACCACATATGTAAACCTTTCCAAAACTCCTTGGATAAAAATATATATATATATATAAAAAGGGCAACAAGGAGGGTAACAGATTGCAAAATCAAGACATTAGGAAACACCTCAGGGCTCAGTCCATCACATCATCAAGTTAGG	√	2	p	√	2	p
GDAAS0554	(TC)11	2	22	GCGGTGTCATCGGTGTCTA	54.9	CGAAGATGGAGGCTGGAGAA	54.8	143	GCGGTGTCATCGGTGTCTAAGCTCAGCGATCGGCCATCTCTCTCTCTCTCTCTCTCTCACACCTTCCTTCGTGTCTCTCTCTCGTCTTCACTCTGAATTGAGAAGCAGCAGATCGGCGGCAGCTTCTCCAGCCTCCATCTTCG	√	2		√	2	p
GDAAS0555	(GA)11	2	22	AGAGTGCTTGTTGTGTCAGT	52.9	CCCGTTTACCAGTCTTCCC	52.8	102	AGAGTGCTTGTTGTGTCAGTGTTTTATTCTCTTTCCGGATTTCAGAGCAGAGGATGAGAGAGAGAGAGAGAGAGAGAGTGGGGGGGAAGACTGGTAAACGGG	√	2		√	2	p
GDAAS0556	(TC)11	2	22	CCACTGCTTCTTCCACTTCCT	55.8	TGGTAGTCAACGACAGAGTACG	55.7	155	CCACTGCTTCTTCCACTTCCTGACGGGGCCGCTGAACACCGCCGGCGTCGGCGCTGAGCCGTACCGGGATGATGCCCGCCCGAATCTCGACCCGACTCCTTCCATCTCTCTCTCTCTCTCTCTCTCCTCCCCGCGTACTCTGTCGTTGACTACCA	√	2		√	2
GDAAS0557	(AG)11	2	22	CTTGATTCTTGAGCTGGCTGAT	54.8	CAGACAAGGGAAGATCCAAAGG	54.7	262	CTTGATTCTTGAGCTGGCTGATCATTCTATTGTATTGTTTCTGAATTCTGATTCTTTTTTGGGATCTTTAGATACCTTGCTATATTGATCATCGATATATATAATTATAATTATATAGGGAGAAAGAGAGAGAGAGAGAGAGAGAGAATTATTATATTCATTTGCTTGTTGCTTTGATGTTCAAGGCTCTTCTTGAATCTTGATTTGTTAATGGGCAGAGAAAGAATTGAAAGTTTTGTTCCTTTGGATCTTCCCTTGTCTG	√	2		√	2
GDAAS0558	(TC)11	2	22	GGAGGATGCTTCGTCTATGGTA	55.2	CGTTGAGACCGCCGAGAAT	55.6	126	GGAGGATGCTTCGTCTATGGTAATAGTTAAGGTGGCTGTTCCGGTGGCCGACGGTTGGAATTGCCTTATCGCTGTCGCCATTCTCTCTCTCTCTCTCTCTCTCTGGAATTCTCGGCGGTCTCAACG	√	2	p	√	2	p
GDAAS0559	(CT)11	2	22	GAATTGTGGATGGGAGGAGAAC	54.8	TCAGTGGTGAGAGAGCATAGTC	55.1	153	GAATTGTGGATGGGAGGAGAACCCAGACAGACCCACTTCGCGTTCTCTAGACACTCTTCAATCACTCTCTCTCTCTCTCTCTCTCTAAAAGGGGCCTCTGAAGACTATGTTTAACTGAAGATTTACAGCTGGACTATGCTCTCTCACCACTGA	√	2		√	2
GDAAS0560	(TC)11	2	22	CGTTGAGTGATTCTCTGAAGGA	54	TGCTATTTAAAGCCTCCACCAA	54	146	CGTTGAGTGATTCTCTGAAGGAAGATTTGTGGGTCTGAGTCTGCCACATTTATTCTCTCTCTCTCTCTCTCTCTCTTGCAGTTCCCTCTTTTCTTGGATGTAAAAGACAAAAAATGGAAGCTTTTTGGTGGAGGCTTTAAATAGCA	√	1		√	2
GDAAS0561	(AT)11	2	22	CCAACTAATCACGCACTAACAT	53	TGTCAGCAACTGCCTCAAT	52.6	185	CCAACTAATCACGCACTAACATTAAAGGGTTGTCATTGAATGAAATAAATTGAGACTCGATTTGATTAGTCTCGTCCAATAAAATGTAGACATTGTTCGACCTATTACCTTTGGCCTATTAATTAATATATATATATATATATATATTAATAAAAGGACAAACTTAATTGAGGCAGTTGCTGACA	√	1		√	1
GDAAS0562	(CT)11	2	22	CGGCTGCTCAGTCCATATC	53.2	TGTGAGGAGGCAACAATCG	53.2	113	CGGCTGCTCAGTCCATATCTACTTTTCATTCACCCTCTCTCTCTCTCTCTCTCTCTGCTCTTCGCACGCACCAGAAACCCTAGCGAGCGCCTCGCGATTGTTGCCTCCTCACA	√	1		√	1
GDAAS0563	(GA)11	2	22	AGAGAGCCTCACGCACTT	53.3	CCTTTCTTCTCTCTACTCTCTC	50.7	107	AGAGAGCCTCACGCACTTCCAGCTGAAATCGCATTCTCTTTACACTTTTGGTACTTGCGTATGTATAGTGAGAGAGAGAGAGAGAGAGAGAGTAGAGAGAAGAAAGG	√	1		√	1
GDAAS0564	(GT)11	2	22	GCTGAGAGTTGAGAGTGAGGAG	56	TCCGTCCTGCGTAGCGTTT	57.3	180	GCTGAGAGTTGAGAGTGAGGAGAACACAGTAGAGTGTAAAGTGTTGTGTTTGAGAGTGAGATTGTGAGGATGGGAGGTAGAGAGAGAGATTGAGAGTGGAAAGTGTGAGTGTGTGTGTGTGTGTGTGTGTAGAGACAAAAACGGAAATTGTTGAATGGGAAAAACGCTACGCAGGACGGA	√	1		√	1
GDAAS0566	(GA)11	2	22	AATTGTTCACATCGAGAGAG	48.8	TCATTCCGCCATAGTAGC	48.9	106	AATTGTTCACATCGAGAGAGAGAGAGAGAGAGAGAGTTGAGAGCGAAAGCGAAAGCGAAGATGTACGGCTTCGAGCGTGTGAGCAGCAGCTACTATGGCGGAATGA	√	1		√	3	p
GDAAS0567	(AG)11	2	22	ATCTTCCCTCCTGGCTCCT	54.4	GGAAACCAACAACAAGGCTTT	53.6	137	ATCTTCCCTCCTGGCTCCTGCTAGCTAGCTAGAGTAGTGTTGATATGAGATTCAATGAGAGGATCTTAAGAAGGCTAAGAGAGAGAGAGAGAGAGAGAGAAAACAAGTATGCTTTAAAAGCCTTGTTGTTGGTTTCC	√	3		√	3
GDAAS0568	(CT)11	2	22	GGGAGACTTCAATGAAAGG	48.3	CAGGACCATAACCACGAA	49	267	GGGAGACTTCAATGAAAGGTCTTCAAAGCTTGGTTCGAAGGACTACTCCTTCATCTTTTACGTATCTGTGTGAGAAGATGGGAAGCTCTTTTACTGACAAGGTGATGCATTGCTTCCAAAGAGCTATTGCTGCTGCTCTCTCTCTCTCTCTCTCTCTTATTAGTTAAATTCACCTTCCATTATTTTCCAACTTCTTGCAGATTGGGATGAACTTGCATGCTTTGCTCCGGGCATGCTTGCCTTAGGGTCTTCGTGGTTATGGTCCTG	√	2		√	1
GDAAS0570	(CT)11	2	22	GCAGTCAACACAAATCTCTGAG	53.8	CAATTGGCCTCGATCTCCTT	53.3	189	GCAGTCAACACAAATCTCTGAGCACTCTCTCTCTCTCTCTCTCTCTCAATTAAACGATCTCTCTCAGCCTCTCAAATTTCGATCCTCAAAATTTACTAGTTTTTTATTTTTCAATTATTTTCAATTTCTCCGCCGCGAAGTTGCTTATTAGTCAAAGGCCGATGCTGCAAAGGAGATCGAGGCCAATTG	√	9	p	√	9	p
GDAAS0571	(AT)11	2	22	GTGGCTGGTAAGATGACT	48.6	CATACATAGTTGCAGGACAT	48.4	123	GTGGCTGGTAAGATGACTAAGATCGAGATTAATATATATATATATATATATATACTCCATAGTATATGATGCTATGGTAGTCAGTTAATATTAGCAGCTATATATGTCCTGCAACTATGTATG	√	3		√	3	p
GDAAS0572	(AT)11	2	22	GGCTGGTAAGATGACTAAGAT	50.4	TCATACATAGTTGCAGGACA	49.4	122	GGCTGGTAAGATGACTAAGATCGAGATTAATATATATATATATATATATATACTCCATAGTATATGATGCTATGGTAGTCAGTTAATATTAGCAGCTATATATGTCCTGCAACTATGTATGA	√	2		√	2
GDAAS0574	(TC)11	2	22	CTGGAATCTGAATGATCGCTTA	52.2	GCACATTGTCATATGGAAGGT	52.2	114	CTGGAATCTGAATGATCGCTTATTTCCTATTTGCTAATGCTTTACCTGTTTGTGTTCTATCTCTCTCTCTCTCTCTCTCTCATGTCATATGCTACCTTCCATATGACAATGTGC	√	2		√	2
GDAAS0575	(GT)11	2	22	AGTGGCTGACAGAGTCTC	50.6	AGGTAACTGACATGCTTGAA	50.2	145	AGTGGCTGACAGAGTCTCTCTACTTCAATTTACACCATAAAATCAAAGACTCTTTGTAAGTCCCATTTGGTGAATCAAATTCAAAACCCAAGGACAGTGTGTGTGTGTGTGTGTGTGTTGTGTAATTCAAGCATGTCAGTTACCT	√	6	p	√	6	p
GDAAS0576	(GA)11	2	22	CCTCTCTACCTTTCCGCATT	52.6	GATTGTCAAAGCAACAGTCAG	51.7	106	CCTCTCTACCTTTCCGCATTTTATTTCTCCGATCCCCGCGAATCAGATCAAGAGAGAGGAGAGAGAGAGAGAGAGAGAGAATCGTCTGACTGTTGCTTTGACAATC	√	4		√	4	p
GDAAS0577	(GA)11	2	22	ACTCATAACAGGACGGAAGC	53	GCCAAGAGAGAAAGAGAGAATG	52.7	208	ACTCATAACAGGACGGAAGCTATCGACACGAGGGAGGCCGCGAATAATTCGACTAGGAAGTGCCTTTTTTCCATCACAGACGGGAGAGAATGAGAGAAGTAGATTCCTAGAGGGAGAGAGAGAGAGAGAGAGAGATTATATAGTCGTCTCCGCCGCATCAGAGCTGCAGCCACCCTACCATCGCCCCATTCTCTCTTTCTCTCTTGGC	√	4		√	4	p
GDAAS0578	(TC)11	2	22	TGTACGATCTCCTCAGGTCTTC	54.8	CAGTTCCAGCATTGCGAGTT	54.8	122	TGTACGATCTCCTCAGGTCTTCTTCGCTCGCGCTTTTCGATACTTTCAGTACCTTATAGTAATCAACCCCCATCTCTCTCTCTCTCTCTCTCTCGAATCGCAAACTCGCAATGCTGGAACTG	√	4		√	4	p
GDAAS0579	(CA)11	2	22	GAGCAGAGGTTCTACCATTCA	53	GCAGGAGGATTGTAGGAAGAT	52.7	197	GAGCAGAGGTTCTACCATTCATACGATCGAATAATGGCGACGAGCGGGCCACACACACACACACACACACACGGGGAGCAATCAAGCTAATAAGCTATCCAAAACTGTGCTCCATTAGCTTCAAGAACTCACGAAAATCAATCTTCCCATCTTTGTTGTCATCATACGCCATGATCATCTTCCTACAATCCTCCTGC	√	3	p	√	3	p
GDAAS0581	(AT)11	2	22	GCCTGATGGTATTTGCGTTTC	54.2	AGAACTGGTTATTGGTGTAGCA	53.4	162	GCCTGATGGTATTTGCGTTTCAACAGGCAGGAGTTTTCCCCCCGACAGATATGCATCCTCGTTATCTCTACAATTATGTCGTACTGAGATTATAGTTTGCGTGTGCATATATATATATATATATATATGTATGTATATACTGCTACACCAATAACCAGTTCT	√	2		√	2
GDAAS0582	(AG)11	2	22	ATCTTACGAGGATGTACTATGC	51.1	CGGATTGGTCGAGTTGCT	52.6	165	ATCTTACGAGGATGTACTATGCCGCAGGCAAAATCAGCTCGAAAACAAACCAACCCAGCAAGCCACCAGCTCACGGCATGCCCCACTCTCGCTGACTAACATTCTAGAGAGAGAGAGAGAGAGAGAGTGACAGAACAGGAAAACAAAAGCAACTCGACCAATCCG	√	5	p	√	5	p
GDAAS0583	(TA)11	2	22	AGAATCGGTGAGAAGGAGG	51.2	CTGCAACAAGTAAGCTAGTATG	51.2	194	AGAATCGGTGAGAAGGAGGGAGGATTATTTGTCCTGACCGCGACAGGAATCATGGTGGGGCAGCCTCACAATGCCCAAACACGCTTTCGCCTTGCGCTCACTCACTTTCCCTTCTCTCTAAATTCCAAATTCTTCTAATGCACACATTTATATATATATATATATATATACACATACTAGCTTACTTGTTGCAG	√	2	p	√	2	p
GDAAS0584	(AG)11	2	22	GTGTGTTTGGTGACGAGAG	51.7	GTGGAAGATATGATTGGCTGAA	52.3	129	GTGTGTTTGGTGACGAGAGACAAACAAAATCACAGATTCACAGAGAGAGAGAGAGAGAGAGAGTGGTGCTCTACTATGGCGACTGCCATTTGCTGTCGAGTTTCTCTTTCAGCCAATCATATCTTCCAC	√	3		√	3	p
GDAAS0586	(GA)11	2	22	GCAGACTGACACCTGTAAGT	52.8	AGGAGGAGCGAGCAAAGT	53.2	130	GCAGACTGACACCTGTAAGTGTTTCCCCTAAATCATAAAGTGCGGGGAGAGAGAGAGAGAGAGAGAGAGGGATTGGGGAAAATAATGAAAGAACAGAGAGCGGTGAGTGGAGACTTTGCTCGCTCCTCCT	√	2		√	2
GDAAS0587	(AG)10	2	20	GACAAAGCCTTTCTGTTCCCTA	54.3	TCACCAGAATGCCAATGAGAAG	54.7	129	GACAAAGCCTTTCTGTTCCCTATCTGGAACTGGTGAAAGAAGAAGAGAGAGAGAGAGAGAGAGGGGAGAAGGAGAAGATGAAGGAGGCATCTGCGGCGATTGCGGCGCTTCTCATTGGCATTCTGGTGA	√	3		√	3
GDAAS0588	(AG)10	2	20	GACAAAGCCTTTCTGTTCCCTA	54.3	TCACCAGAATGCCAATGAGAAG	54.7	129	GACAAAGCCTTTCTGTTCCCTATCTGGAACTGGTGAAAGAAGAAGAGAGAGAGAGAGAGAGAGGGGAGAAGGAGAAGATGAAGGAGGCATCTGCGGCGATTGCGGCGCTTCTCATTGGCATTCTGGTGA	√	3		√	3
GDAAS0589	(TG)10	2	20	TGGCTCTTAACTATGACTTCGT	53	TTCCTGAGGAGTGCAATGTAG	53.3	158	TGGCTCTTAACTATGACTTCGTCATTGTTCCTTATGTGCTATAATATATATGTGTGTGTGTGTGTGTGTGTTGCTTGATATGACCTTATTGTTCAGGCTGATCTCTTGGCAGCAAGCTCATTTTATCCATTCTTTAACTACATTGCACTCCTCAGGAA	√	5	p	√	5	p
GDAAS0591	(CT)10	2	20	AGCCTCTCCCTCTACCTCTG	55	TCTCACACACGATCACCACTT	55.2	218	AGCCTCTCCCTCTACCTCTGTACAAAATCGTCTCACTACTTTGCCTAGGGCACAAAAGCGCCTTAGCTCGTGGGCTTGTGGCAGCTCACTGAAAACACAACAGTCAAAAAGAAAGTTTCAATCTTTTAACTTTTCCTCTCCCTCTCTCTCTCTCTCTCTCTCAAAGTCTATGTTCACACGGAATTTTGCTCTTTTCAAAGTGGTGATCGTGTGTGAGA	√	3		√	3
GDAAS0592	(AG)10	2	20	GGTTCTTGATAAAGGTTGGTCT	52.1	GATGACACGATGACACAGAG	51.8	256	GGTTCTTGATAAAGGTTGGTCTTTTTGTATCTATAAATAAGAGTATCTGTTCCGAAAGCTTCTCTTCGCTTTTGTTCACTTTTTTTCATTTTTATTTTTCTGGCTGTGTGAAGGGCCCTAGAGAGAGAGAGAGAGAGAGTGTGTGTGTGTTAGAGTGTGAAGGGGTGTTGTGGTAGAAGAGATTTATGTCGGCAAGGTCTGGGTTGGGTATTGTGATTCGGGCTCCTCTCTTGAAGCTCTGTGTCATCGTGTCATC	√	3		√	3	p
GDAAS0593	(CT)10	2	20	CTTCACAGACTTCACTCTATCC	51.8	CGCCGTCATTATTACCTCAG	51.9	112	CTTCACAGACTTCACTCTATCCGAACAAAACCCTAGCGCTCTCTCTCTCTCTCTCTCTGTCCTTCTGAAGAGCTTTAGAGCTGACCGGAGCTCTGAGGTAATAATGACGGCG	√	5	p	√	5	p
GDAAS0594	(TC)10	2	20	AACCATCTCAGACACCAACA	52.3	GATAGTGCTTAATTCGCTCTGT	52.5	237	AACCATCTCAGACACCAACAAAATTCAGGCAAGAAATTTACAAGACTTTAAAGTTAAGGCCTCTACAGCTAAACATGGGACTTGGTGAAATCTCAAATGTAATATTCCGCATTTGGTTTCTCTCTCTCTCTCTCTCTCTGGACTTGTTTTATTGTCCCGTTGTGTGAATGAATAGAACATGAAGCAAAGAGAAGAAGCAGCTGGTAATCTGGTTTACAGAGCGAATTAAGCACTATC	√	1		√	1
GDAAS0595	(CT)10	2	20	ATAGTATGGTTCAGCAGTCA	49.1	TTGCCTTCGGCTTCAATA	49.2	220	ATAGTATGGTTCAGCAGTCATTAAGGATATAACTTACTTACAAAAGAATAGCACTCAACAGTGCTACATATTGATGATCCGTACAATCTCGATCGCTCTCTCTCTCTCTCTCTCTTCTTTTGAGTGGTTTTAGAGTTTTATCACTTACACGTAATACTACATACAACATTGAAATTAAGGGAGATGGAAAAAGTGATGAATATATTGAAGCCGAAGGCAA	√	1		√	1
GDAAS0596	(AG)10	2	20	CTTTGCCCACCCACCATCTAT	55.8	AGCCATTCCACACTATCTCCAC	55.9	239	CTTTGCCCACCCACCATCTATTAAGCTGCTCTTTGTATTCAAGAATTAGAGAGAGAGAAGAGAGAGAGAGAGAGAGAGTTTTGGATATGGAGTTGGAATAGTGTGGTTTGGGTAGTGTTTTTTTCTGGTTTATCTTTCTGGGTGTGGCGCATTGTGTTGATTTTTGAGGTGAAAAGTGAGGGTTAAGCAAGAAAGTTTCAATCTTGGAAGGATTTAGGTGGAGATAGTGTGGAATGGCT	√	1		√	3	p
GDAAS0597	(AT)10	2	20	AGACATGATTCCACTCTCC	48.9	CAACCATCTTGACAGAATGA	48.9	295	AGACATGATTCCACTCTCCCACTTATTTAAATTATTATATCATATATAATAAGTATATAAGATATTATATATACTACTTGAGGTAGTGGGATTCCCCACCACCGTATATATAATGCATATATATATATATATATATTAATACTAAGTAGTATATACATATGCCAATAGCTAAATAAGCATAACTTTCGGCGAATTATGTATTATTATATATATAATAATAGATAATGGAGTAATTATTATGGATGATGATATTTGTTTTGATTTATAGGTCCCCATCATTCTGTCAAGATGGTTG	√	5		√	5
GDAAS0598	(TC)10	2	20	CCTGAGCTTAGCTTCCAATC	51.6	TGAGGAGTCCATAGCTTAACA	51.6	134	CCTGAGCTTAGCTTCCAATCTCTCTCTCTCTCTCTCTCACCGGCAACACAGATCAGTATCAGTTACCACTCCGTCAATCCCACCTGGTACAGGTATTGTGGTTTCTTGTTATTTGTTAAGCTATGGACTCCTCA	√	1		√	1
GDAAS0599	(CT)10	2	20	ATCTGCTTCGGCACTTGG	52.8	CAACGACAGGAGAAGAAGAGA	53	162	ATCTGCTTCGGCACTTGGCCGACGAAGAGCTTGACGCTCTCTTCGCCGTGCTTAAGCGGCTGCTCCGTTTGCCCCTCCGCCATTAATGCCGCCGCGACACGTCAACTCACACTCTCTCTCTCTCTCTCTCTAGCTTTTCACTCTCTTCTTCTCCTGTCGTTG	√	3		√	3
GDAAS0600	(AT)10	2	20	AATTGCACTGCATCCTACAA	51.2	TTGGAAGGCGTTACATTGAG	51.8	151	AATTGCACTGCATCCTACAAAATTTAAGATTCTTTCACTTACAACACACAAATATATATATATATATATATAAAGTTAGTTACCGCCCCTTGAAGAGCATCATTCATCTCCTCAGGCGAGGAGTGGAAAAGCTCAATGTAACGCCTTCCAA	√	2		√	2	p
GDAAS0601	(GA)10	2	20	AAGCCATCTCTACTGTTGAGT	52.2	GAAGGAATAGAACCGCCATG	52	250	AAGCCATCTCTACTGTTGAGTCCCATACTCGATTTCTATTTTCTAGAGATAGAAACGAAGAGAGAGCGAATCTTTCTTTAGGGAGAGAGAGAGAGAGAGAGAAAGAGAGGGCAAGGGGGAGATTCGTCATTCGTATATAAATCTACCCTAGGGGGAAGGGGGGTAGGGTGGGGTGATACACAGAAGAGAGAATGGCGAAGAAGAAAGCAACGATGACCTTGAAAGACTTCCATGGCGGTTCTATTCCTTC	√	5		√	5
GDAAS0602	(AG)10	2	20	CACCTTTGACAAGATTTCTGAC	51.8	CCTGGAGACATTATGCTCATC	51.8	145	CACCTTTGACAAGATTTCTGACCAGATTTATCAGAGAGAGAGAGAGAGAGAGGGGTAGAAAAAAGTGAGACTTTACATACAACCCACGGCCCCTGCCCTTGAAAATTCATAGATTTGATTCTGGGATGAGCATAATGTCTCCAGG	√	6		√	6	p
GDAAS0603	(TC)10	2	20	GGAAGGAGGAAGTAAATGAGAA	51.3	AGGCAATGCGATATTGTGTT	51.7	208	GGAAGGAGGAAGTAAATGAGAACCTCACTTTCTGACGATAGACACCATTTCCCCGTCAAATAAAGCTACAAATTCTCTTCCTCTATAAATTTATCATATATTATAGACATCTTTTTCTCTCTCTCTCTCTCTCTCTAAAAATCTGCCAAATAAACCCCTAACATATAAACCCCACACCCTATATCACAAACACAATATCGCATTGCCT	√	5		√	5	p
GDAAS0605	(AG)10	2	20	AAGATGGAGATAGGGAGATTCG	52.7	ACACAGAGTCGCTTGAGTC	52.6	132	AAGATGGAGATAGGGAGATTCGTATATATATGAGTATGGTTCCCAAATCCAACGCATTTCAAGAGAGAGAGAGAGAGAGAGACATAGCGCGATAGAGTGCGGCGGCAATGGGAGACTCAAGCGACTCTGTGT	√	2		√	2
GDAAS0607	(AC)10	2	20	TTGGATGAACACATAGGAGG	50	TGTCTTGGTCAGAAATGGG	50	158	TTGGATGAACACATAGGAGGGTTTTTGAATTTTTGATTGAGAGATACAAAAAAACACACAAATCATTGAAATCAAACACACACACACACACACACATATTGATGATGGATGGAACACAGAGTGGTTCTAATGCACCTGCCCCATTTCTGACCAAGACA	√	3	p	√	3	p
GDAAS0608	(AG)10	2	20	AGGGAAGGAGACCAAACAG	51.5	TCTAGTGTTGATGGGATCTGAT	52.1	139	AGGGAAGGAGACCAAACAGAATTTCAGGCAGAGAGAGAGAGAGAGAGAGGGTAGTCATGGGCTGTTTCAGGAAATCAAAGAAGAAGGCGGGGCAGCAGCAAAACAAGAAGTCTGATGATCAGATCCCATCAACACTAGA	√	2		√	2
GDAAS0609	(AG)10	2	20	TCGCCCAGTGAGCAAAGTAG	55.7	TCACGCTTCCTCGGAGACT	55.6	159	TCGCCCAGTGAGCAAAGTAGCAGTACAGAGAGAGAGAGAGAGAGAGTCGGGGTTTACCGGAGAATTCAAGCTGGCTTTCAGTCCGAAGCGAGCGATGGCGGAACTCCGCCACTCCAGCTCCATGGGTAACCGAGCGTCGCAGTCTCCGAGGAAGCGTGA	√	2	p	√	2
GDAAS0610	(TC)10	2	20	CTCCAGACCTTCAACTTCAAC	52.4	TGTGTTCCGTGTCATCCTT	51.9	231	CTCCAGACCTTCAACTTCAACAAAACCCCTTTAATTTTTTTTTTTCTGGTCAAGATTCTATGAACAAATTCATCTCCAGAAGCCCAACCAACCCGTTGGGTTCTCAGTTCTGCAGCTATCAAATCTCTCTCTCTCTCTCTCTCTTGAGTCTCAATGTATGTTTATTTAATTCGTGTATGTATGGATGGGTGTGAATGCGAGGAAAATCTAGAAAGGATGACACGGAACACA	√	2		√	2	p
GDAAS0611	(TC)10	2	20	CCCTTCTTAATCTCCAGATACA	50.5	GCTGCTGCTCATCTTCAG	51.1	157	CCCTTCTTAATCTCCAGATACATATATATATTCTCTTTTCTCTCTCTCTCTCTCTCTCTTCTTTCTATATAGATACATATATACAATATAGATCCATACACAGATAAATAGCTAGTATATACACAGATTGCGGGGTATGCTGAAGATGAGCAGCAGC	√	3		√	3
GDAAS0612	(TC)10	2	20	TCAGAAAGCACCAGCAAAG	51.5	GTCCAAGACAGATAACAGAGG	51.4	175	TCAGAAAGCACCAGCAAAGATGTTAATGTCCACCCACCAACGCCTCTAATCTCTCTCTCTCTCTCTCTCTGTTTCTCTCTGTCTTCTGAAAGACTGGAACTTTTGCTGTCTATATCTCAAGATTTCTCTTTGCTCAGTTTGGAGTCACATTTTGCCTCTGTTATCTGTCTTGGAC	√	5		√	5
GDAAS0613	(CT)10	2	20	TCTCTCTTCAAGCAGACAAG	50.4	CGCTGACAATGATGATGGT	51.1	156	TCTCTCTTCAAGCAGACAAGAAAACTCTCTCTCTCTCTCTCTCTTTCTCTCTCTCTGCATTTCTTTCATGCTCTTTCTCTGCCCTGCTCTGCAGAAATTCCGATGGATTGACCTGATCATTACTCCATGATTACTTCACCATCATCATTGTCAGCG	√	2		√	2	p
GDAAS0614	(CT)10	2	20	GCGGTGCTGCTACTCATCT	55.3	ACTGGTCTGCAAGTTCGATTAC	54.8	127	GCGGTGCTGCTACTCATCTTCTCCAAACTCTCTCTCTCTCTCTCTCTGACTTCACACTCTCCCTTCACCTCAGCTCTGATTTGGAAGCTTTTTGCCTTCGAAATGGTAATCGAACTTGCAGACCAGT	√	3	p	√	3	p
GDAAS0615	(GA)10	2	20	CCACATACAGACTACAACTTAC	50.2	GGAGGAGCGTATTATGAACA	50.4	230	CCACATACAGACTACAACTTACAAGAACTTCCCACAAATACCCTTTTCTTCCGTAGATGGAATTCCTTTCATTATTTTCCGTTTTCTCCCATTCAAAGCTTCAACAAAGAGAGAGATAGAGATAGAGAGAGGGAGAGAGAGAGAGAGAGAGAAAATCTCCATACCCCAGTCCTTACCCTTTTCTTCTTTCTCTCTCTGCATAAGAGTGAGTGTTCATAATACGCTCCTCC	√	7	p	√	7	p
GDAAS0616	(CT)10	2	20	GGATGGTATAAAGAGCAACAAG	51.1	GGAACAATGGAGACAAGAGT	50.6	172	GGATGGTATAAAGAGCAACAAGTGAGAGAAGAAACATACAACGTATAATTCCCTTCCCACGCTCTCTCTCTCTCTCTCTCTCAGGCGTGCCATTATAGTTTTCTTCAAGCTCTTCTGTAACAACAGGAATCCAAATTACCCCATAATCAATGACTCTTGTCTCCATTGTTCC	√	3		√	3
GDAAS0618	(TC)10	2	20	CTCTCCCATCTTGTTTGAAT	48.5	ACTTTCTAACCTGGAAATCC	48.1	115	CTCTCCCATCTTGTTTGAATTCTTTACTATTTATACCCTTTTCATTTTTCCCTGCTTGGTGAGGTCATCAATCTCTCTCTCTCTCTCTCTCTATTGGATTTCCAGGTTAGAAAGT	√	4		√	1
GDAAS0619	(TA)10	2	20	GTGAAACGGAGCAGTGTATG	52.6	TTAGCACGCACTTCAGATAAC	52.4	129	GTGAAACGGAGCAGTGTATGCATGTCTGGATAAGAAAAAAACAGAAAAAGAAAAGGTGGTTTTTGTTTGGCGTTCTATATATATATATATATATATTTGTAGCTTGTTGTTATCTGAAGTGCGTGCTAA	√	2	p	√	2	p
GDAAS0620	(TA)10	2	20	ATCTAACAGCGAGCAGGA	50.3	CTCTCATCACCGTCACTTC	50.6	151	ATCTAACAGCGAGCAGGACAGATGTTGATTATGATCGATGTGCATACAAACTATATATATATATATATATATGTAGACATATAGCGGCGGCGGCAGATGAGATTTAATTAGCTAGCTAGCTCACTAGCGAGAGAAGTGACGGTGATGAGAG	√	2		√	2
GDAAS0621	(TC)10	2	20	CATCTTCTTCAGGAGACCAT	49.8	CACAACGCTCATAGCAATT	49.6	214	CATCTTCTTCAGGAGACCATGGCCCTCTCTTCACGTTGGCTTTATCACAGCAAGGAGCTCTCCCCATCTCTCTCTCTCTCTCTCTCTTTTCTGCTACTCTCTAGTGCTAATTAAGTTGTGCTCTTAACATTCCACTTGAAAACTGTGGTGAAAGAGAGTTGATTTCCCTTTTGCCTGCGGGAAGAAACAGGCAGGAATTGCTATGAGCGTTGTG	√	4		√	4
GDAAS0623	(CT)10	2	20	GGCAGATTACCAATCATCCTT	51.6	CACATTCCAGATCATCAATACC	50.8	252	GGCAGATTACCAATCATCCTTTCTCCTCCATAGGAAACATCCATCATTGCTCCCAACAATCCTTTTCACAGCCTCTATACAAACCTCACCTTCCCACTATCTTCCTATACAAATATAATCATTCTCACTCTCTCTCTCTCTCTCTCTCAACACCCCAAATTCAATTCCTTTCTTCCATGGATCCTTCCTCTACAAACTCTGTTAATGGCTTCTACTCCTTCCTCACCAGGGGTATTGATGATCTGGAATGTG	√	7		√	7
GDAAS0625	(AG)10	2	20	GCTAATGATATGAAGTCCTGAG	50.1	ACATGGCTCTGATCTTGTG	50.3	119	GCTAATGATATGAAGTCCTGAGTTCATTCTCTTTGATCAAAATTAAATATCGATCAAGCAGAGAGAGAGAGAGAGAGAGATTGTGAGGCATCAAAGGATGCACAAGATCAGAGCCATGT	√	1		√	2
GDAAS0626	(TA)10	2	20	GCGGATTACTGCTGATAGG	50.7	GCCTGCTCCATCAAAGTT	50.3	225	GCGGATTACTGCTGATAGGGGGCCTATATGGCTTCTTGTTGGGGAAAAACATGGAAGCAAAACAGCTGCAACAATTAGAGCCAAAAGAGGGATCCACAATGGACTGCACTATCTACACAACATAAGTGATTATGTATATATATATATATATATATGATGGGACACCCATTATATATATCTATCTTCTTTACTGGCAAGCAATTGATCAACTTTGATGGAGCAGGC	√	4		√	3
GDAAS0627	(AC)10	2	20	CTTCCCAAACTCAAATGTCTC	50.7	GTAGTTGTATGTGGTTTAGGTC	50.4	136	CTTCCCAAACTCAAATGTCTCGCTTTTGCCACGAAAATAAGATCAGTTCAGTAATAAACACACACACACACACACACAAATGCCGCTATCTCATTATAATATTTACAAAAACATGACCTAAACCACATACAACTAC	√	1		√	1
GDAAS0628	(GA)10	2	20	CTGCTGCCTACTTCCATT	49.3	CACTACTGTCCTCTGTCATAT	49.8	155	CTGCTGCCTACTTCCATTTTCGGAAACAGAGCAAAGGAATGAAGAACAGCAGAGTGGGATGCAATCAGATCCGGGAGAGAGAGAGAGAGAGAGAATAAATTGGAGATCCCAACACAACACGGTAATAAGACTGTATATGACAGAGGACAGTAGTG	√	2		√	2
GDAAS0629	(TA)10	2	20	AACTGCTATACCACATGCTT	50.3	CGCCGTGTATGAGAACAA	50.3	153	AACTGCTATACCACATGCTTTTACACTTGCCTATATATATATATATATATAGACACCATTAATGCCAGATAGCTCACCCCAAAACCAAACCAAACAAAAACAAAATGGTGAAAACTTGTACGCAACAAAAACACTTTGTTCTCATACACGGCG	√	7	p	√	7
GDAAS0632	(CT)10	2	20	GACTACTCTCAACCCTCGCTAA	55.1	CAGTTACGGACGCCATTGC	55.1	145	GACTACTCTCAACCCTCGCTAACTCTCTCTCTCTCTCTCTCTCACTGCGCAACAAGCACACTCTTCGTGCTCTCCGCCACCCTCTCGTTCTCTCCGCAGTTCTCAGATCCGTCCTCCAGCGATCCGGCAATGGCGTCCGTAACTG	√	2		√	2
GDAAS0633	(GT)10	2	20	GGTAGTCTTGCACTGTATTG	49.5	TTAGCAGCCATCAACTTCA	49.7	223	GGTAGTCTTGCACTGTATTGAAAATGGATCCCCTCTCTGTAAATTTCTATTTTTACAAAGTTTATATATTGAGAACTTTGTTCAAATGCTTAGAATGCATGTGTTTGGGTGTGTGTGTGTGTGTGTGTTGTTTTTTTTGTTTTTGTTTTTTTGTTTTCTTTTCTTTTATAAATATAAAATTCGTTCTTTATAATGTTTAGTTTGTGAAGTTGATGGCTGCTAA	√	2		√	2	p
GDAAS0634	(TG)10	2	20	GCCGAGAGATCACTATTATTC	49.5	ATATTGCTGCTACCATCTGA	49.5	141	GCCGAGAGATCACTATTATTCTAGTCTTAAATTCTAAATGGAAATGTTTAACTAAACACTACATAACTGATATGTGTGTGTGTGTGTGTGTGTTGGTGAGTCAGAATTTCGCTAAGAGGCATCAGATGGTAGCAGCAATAT	√	2		√	2
GDAAS0636	(CT)10	2	20	AATTCTCCTTCCTCCAGTTG	50.2	TCTCCTCGAACCTATAACCT	49.9	125	AATTCTCCTTCCTCCAGTTGGTGTCTTCCTTCGCTATGGCTGTGGAGTAACTCTCTCTCTCTCTCTCTCTTAATAATCATATATTATGTTTACTTTTTATATGGGAGGTTATAGGTTCGAGGAGA	√	2		√	2	p
GDAAS0637	(AG)10	2	20	GCCATCTTCGTCCACATT	50.1	CCAATACCTTCTTCTTCTCCT	50.2	165	GCCATCTTCGTCCACATTAAAGGCTTAAACCCTATAAGTCGAACCTCTTAGCCGTGCATAAACCCTAGCTCCGTTGCCACAGATAGAGAGAGAGAGAGAGAGAGATGGGAAGCGACAGCGAAACAGAGAAAGTGCGCAAAGGAGAGGAGAAGAAGAAGGTATTGG	√	2		√	2	p
GDAAS0638	(AT)10	2	20	AGTTGGTGTGGCTATGGA	50.3	AGGCGTCTATTTCAAGTCTT	50	167	AGTTGGTGTGGCTATGGACACCGTTTTAAAAGGCACTTTGCATGTTAGGGACTTCTGAAATGGCTTTGTAATACACTGGTTGGATATATATATATATATATATAAACAATGGCTAGCTTCTTATTAACATTGTTGGATTAATGGTTAAAGACTTGAAATAGACGCCT	√	4		√	2
GDAAS0639	(TA)10	2	20	TCCATAGCCACACTAACATT	49.6	TCCAGGTAACCTTCTTCAAG	49.9	149	TCCATAGCCACACTAACATTAATCTTCTATTCTATCTATCTATATATATATATATATATACCTTAAATTTCTCATTATACACCATTGTAGTACTCTGAAAGTCCAGTGTATACAAGAATCCATGGCTTCCTTGAAGAAGGTTACCTGGA	√	2		√	2	p
GDAAS0641	(TA)10	2	20	GGCAAGCTATGAAGATTCC	49	GTAATGAAGTTTGGGTTGAC	48.1	128	GGCAAGCTATGAAGATTCCATGTTGAAAACAATATAATCTTACAATTATACCTATAAAATGTAGAAAATCACAAGATTTTTTTTTTATATATATATATATATATATTTGTCAACCCAAACTTCATTAC	√	1		√	2	p
GDAAS0642	(TA)10	2	20	GTGCTCGATATTGTGAATGA	49.3	CCACGCCAACTAACTACA	49.4	171	GTGCTCGATATTGTGAATGAGATTTGTTGGTGTGGGGATTGTGAATCAAGTATTTCCTCAAAGAAACAATAATCTGTAAACAGTATTATACCTTATTATATTATATATATATATATATATATGACCTACACATTCTGTACCAACATAAACGTGTGTAGTTAGTTGGCGTGG	√	3		√	3
GDAAS0644	(AG)10	2	20	TCCCTTCCAATTTCGTGAGGA	54.8	TGGCACATGAGAAGGATTTGG	54.4	111	TCCCTTCCAATTTCGTGAGGAAAGAGAGAGAGAGAGAGAGAGAAGGTGGTCCTTCATCTTCTTCACCATTTCTTCCATCAATTTCCATGGCCAAATCCTTCTCATGTGCCA	√	3	p	√	3
GDAAS0645	(AC)10	2	20	TCTCACACCATTACACATTG	48.9	TGGAGTACTGCATTTGTATG	48.7	133	TCTCACACCATTACACATTGCTTATCAAATAAATTTACATATAGGTACGTAGTTAAAGTTTTTCGTAATCTAATTTGCAATATGATACACACACACACACACACACATGCATACATACAAATGCAGTACTCCA	√	1		√	1
GDAAS0646	(AG)10	2	20	CCTATCTGGAACTGGTGAA	48.8	CAGAATGCCAATGAGAAGC	49.9	107	CCTATCTGGAACTGGTGAAAGAAGAAGAGAGAGAGAGAGAGAGAGGGGAGAAGGAGAAGATGAAGGAGGCATCTGCGGCGATTGCGGCGCTTCTCATTGGCATTCTG	√	3	p	√	3	p
GDAAS0647	(TC)10	2	20	TTGGCTAAGTGGCTGTTCTC	53.5	CTGTGGCCTCGTGTACATT	52.9	175	TTGGCTAAGTGGCTGTTCTCCAATAAACAGCTGTTCTAAGGGGATAATGGTTTTCAGACTTTTCACTGCTCACTAAATTATCTTCTATCTTTCTTTATGCTTATTATTTGTCTCTCTCTCTCTCTCTCTCTTACAGGCACATATGTATAGAAAATAAATGTACACGAGGCCACAG	√	2		√	1
GDAAS0649	(AT)10	2	20	GAACCGAGCCAGGATACAT	52	GACCTCCATCTTATGGTGTTG	52	190	GAACCGAGCCAGGATACATAAGCAGTATTTGTGAATCAACAATATAATGGTGATACACACACACATATATATATATATATATATTATATACACCTGAAGTTGGTGATATAAAGAATGAGGAAATATATGGGGTGAGATAGCACTTTGGTGTTGCGCCTTTGTTTTTCTGCAACACCATAAGATGGAGGTC	√	6		√	6
GDAAS0650	(TC)10	2	20	CTGCCCTCAAAGTGTATGTAA	51.5	TGAAGAATGCTGAGAGAGTTG	51.6	234	CTGCCCTCAAAGTGTATGTAAATTTTACAGTGCTAAAACAACTTTATCTGTCACCAAACTGTTATGATCCCTAGTTCAAGCCATTTACTTTAGATTTATTCCTCTTAATCATTAAGTAAAGAAAAACATCAGATCCCCAATCCTGAAAGGGCATCCTCTCTATCTCTCTCTCTCTCTCTCTCAAGATTCCAATGGCCCCATCAGGGTTGTATGCAACTCTCTCAGCATTCTTCA	√	5		√	5
GDAAS0651	(AG)10	2	20	CCTGTATCTACGTTACCTATCT	49.9	GTTATTAGTATGCTGCTGGAG	49.9	196	CCTGTATCTACGTTACCTATCTATCTATCTTATTCATTCAGTTCCTAGCTAGATCAAAGTAGCGGCACACAAGTTGTAAACAACCTTATTGTTCTTTTTTTTTTTTTTTTTCTGAGGTTAACCTACTGTAGAGAGAGAGAGAGAGAGAGAAGATAGATACGAACCCAGCTACAGCCTCCAGCAGCATACTAATAAC	√	3	p	√	1
GDAAS0654	(AG)10	2	20	GAGTACACATAAGTGATGATGG	50.3	TCTTGTTGGAACATGGCTAA	50.5	184	GAGTACACATAAGTGATGATGGTGTGGCCTTGTGTTATTATATACTCCGATCCGTATACTGTGTACATCTATGTATTCGAATATATATATATATATATATAATTTTACCAACAAAGAATAAGTGAGTTTTCTGATTTAAAATCTCAGGCAACAAAACAAAAACTTTAGCCATGTTCCAACAAGA	√	2		√	2	p
GDAAS0655	(CT)10	2	20	ACAACTAACACAGACAGACA	49.8	GCCTCGAAGAAGCTCATAT	49.9	209	ACAACTAACACAGACAGACAGATAGAGCAGATAGATCCTGTTCAACCAAGCTAAGGTGGTTTAATTTCTCTGATCCAAACTCTCTCTCTCTCTCTCTCTTTCTCTCACTGCATATATATATACAGAAAACCTGTCTCAGGTTTTGCTAACTGGGAGATCAGATGCAGTGTTTGGGGTGCATGTAGATTGTATATGAGCTTCTTCGAGGC	√	1		√	1
GDAAS0657	(AT)10	2	20	ATACATCCTTTCTTACTGTGGG	51.3	CACCAAACGAAATACTACTGC	51.3	111	ATACATCCTTTCTTACTGTGGGCCGGGGACTGGAGTTATGGAACATATATATATATATATATATGATTGTGGTGAGGTCGAGGTCAGGCTGCAGTAGTATTTCGTTTGGTG	√	2		√	2	p
GDAAS0659	(GA)10	2	20	ACAATGAACTGAGCCATCTT	50.5	CCACAACTGAGAAGGAACA	50	194	ACAATGAACTGAGCCATCTTGCAACTTGCATCTCACGCGAACACCAACTAAACAACACCTCATTTTCTCTGGTTTTGGGTGTTTTGCGTATGCATTCTTGAGGATTATAGTTTGAGAGAGAGAGAGAGAGAGAGCTGAGGAATGATGGAGAAGGGGGCATTGTTGTTGTGCATGGTGTTCCTTCTCAGTTGTGG	√	1		√	2
GDAAS0663	(TA)10	2	20	GTCTGCACACTGTGGTTGAG	54.8	TTGCGACCCAGAATGTATGATG	54.9	154	GTCTGCACACTGTGGTTGAGGTACCTATATATATATATATATATATCTTACATTCATAGGAATGTGTCTACAGATCTTCAAGCTTCAATTCACTTTCATAGCATATTGTACTATTGCACACACTCATGGCTCCATCATACATTCTGGGTCGCAA	√	1		√	1
GDAAS0665	(GA)10	2	20	CGAGCAGCGATGATCTTCC	54	GGTGGGTGAGCCATTTATGTAT	54.2	101	CGAGCAGCGATGATCTTCCGAGCGAGAGAGAGAGAGAGAGAGAGTCAGAGAGAAAGAGACGAGATGTAAAGATCTTATCATACATAAATGGCTCACCCACC	√	2		√	2
GDAAS0666	(TA)10	2	20	AGAATCGGAAGATGAACTGT	49.7	ACATAAGAGCACTGAGTACA	49.1	171	AGAATCGGAAGATGAACTGTGGTCCATATAATCGAGGTTGTGTATAGCTTTGCTATATATATATATATATATAAGAGGGGATGGGGAAGGGCAACTGCGCTGATTGTCCCCTTCTGAATCCACCCGGATTGCTTGATATGTTAATAATTTCTGTACTCAGTGCTCTTATGT	√	1		√	1
GDAAS0667	(AG)10	2	20	ATTCGCCGCATTGTAGAT	49.6	ATGACAAGTGTTGCTCCTAT	50	164	ATTCGCCGCATTGTAGATCGTCTCTCATTGCTCGAATTTGATTCCGCAGAGATAGAGAGAGAGAGAGAGAGAGATTATGTGAGTGAATGGACGAGAAAGGAGGAGGATCTTTCGTGGCGGTAAGGAGAATTTCGCAAGGCCTTGATAGGAGCAACACTTGTCAT	√	1		√	1
GDAAS0668	(TA)10	2	20	GTGTCACCTTCACTCATAAC	49.4	TGCTGTTCAGATTAGATGGT	49.7	120	GTGTCACCTTCACTCATAACATGCATCCCTGCATTTTATTTATATATATATATATATATAATGGCATTCCATATCAGAGTTAATTAATACCAAAAGCATTACCATCTAATCTGAACAGCA	√	2		√	2	p
GDAAS0669	(TC)9	2	18	ACCGCTCTTCATCCTCTCC	53.8	GAAGGCGATGCCGACAAT	53.3	153	ACCGCTCTTCATCCTCTCCCCATTTCCGTTTCACTTCTCTTCTCTTCTCTCTCTCTCTCTCTCACTTCGCCGGCGATGGTTGCGGCGACGATTCTGCCAGATCTCGGCACCCAGGTCCTGATCCCGGCGTGTGCGATTGTCGGCATCGCCTTC	√	2		√	2	p
GDAAS0672	(CT)9	2	18	CTAATTCCATCGCATTCACA	49.5	GCGTATTGGCAATCATAGAG	50.1	132	CTAATTCCATCGCATTCACACATCATATCATTCTCGAAACCGATTCTTGTTCTTGTCCGCTTTCTCTCTCTCTTCATCTCCAAATCTCCTCTCTCTCTCTCTCTCTTCATCTCTCTATGATTGCCAATACGC	√	1		√	1
GDAAS0673	(GA)9	2	18	GCAGGAATGAGTGTTAGGT	49.8	GGAATGCTCAAGACTGTAAG	49.5	133	GCAGGAATGAGTGTTAGGTAACTCGTGAGAGAGAGAGAGAGAGATTAAAATATTAATGGGAATTATGAAAGATTAGACTTAATTAATTTGGTTGATGAGACTTGAGAGAGGTACTTACAGTCTTGAGCATTCC	√	1		√	1
GDAAS0674	(TA)9	2	18	ACAATCCAACACGCCATC	50.8	GGAAGACGGAGGGTGATT	50.9	107	ACAATCCAACACGCCATCTCTCTCCCTCTCCCCTCTTTCCTCGAAACTTCTTTCACCTGCCCCGCTATATATATATATATATACATCCCAATCACCCTCCGTCTTCC	√	2		√	2	p
GDAAS0675	(GA)9	2	18	TCTCCTTCGCCACTCGTA	52.3	GAACTCGCAGTAATATCTCCTT	51.6	155	TCTCCTTCGCCACTCGTAGCTGCGGCGGCGCTATTCCCTTTATCTCCGTCTAACAAATCGAGAGAGAGAGAGAGAGATCCGATCGAGAAATGGAAGAGGCCGAGCAGAACAGACCAGTAATTTTCAAGGACATAAGGAGATATTACTGCGAGTTC	√	2		√	2	p
GDAAS0677	(AT)9	2	18	AAGCGGAAGACCAACAAG	50.3	AACAACACAACCTAACCAAC	49.9	177	AAGCGGAAGACCAACAAGAAGGGGGGAATACAAATGGAGAGTATGGGAAATCTGAAAGGTGAGGAGAAGTGCTAGGCAGGTTTGTAAGTTAATAAACATATATATATATATATATGTTTGCATGGCCAGCTCAGTGTAGTGTACAAAGGGTGCATGGGTTGGTTAGGTTGTGTTGTT	√	2		√	2
GDAAS0678	(TC)9	2	18	CCAGCGGAACCAAGAATA	49.4	CGGATAAGGAAGAACAGAAATG	51.1	153	CCAGCGGAACCAAGAATAAAAATCTTCCAATCACCGACCGCCCTAATCCCCTAATCGAATCAAAGGAGATAAACAGGAAACTGAATTCCCGCGATCCACAAATTCTCTCTCTCTCTCTCTCTAGATTCTTTCATTTCTGTTCTTCCTTATCCG	√	2		√	2
GDAAS0679	(AG)9	2	18	CCCTCTTCTTTCATGGCACAA	54.3	ATCAGAGAACCCGCACCAT	54	130	CCCTCTTCTTTCATGGCACAAATTGATGATTTTTTATTTATTTTTCATACTGCTGTGTGCCTGTTTGTTATCTTCGCGTAAATCAGAAGAGAGAGAGAGAGAGAGGCGACCATGGTGCGGGTTCTCTGAT	√	2		√	2
GDAAS0680	(TA)9	2	18	AACATGATCCTCAGAACACA	49.9	CCTGCCGAATAACAACCA	50	174	AACATGATCCTCAGAACACATATATTAGCAGAGGCTTAGGTGAGGTATATATATATATATATAGCAGGGTTAAAGAGTGAGGTATGATTATGAACAGTTAGGGCTTAGGATAGAGGGTGGATGAAGTTGGTTATCTCCTCCATTAGGCAGATGAAATGGTTGTTATTCGGCAGG	√	2		√	2
GDAAS0681	(TC)9	2	18	CCATTGATGAAGAGCTTAGT	48.3	TTCAGAGAGAAACAGAGAGA	48.3	114	CCATTGATGAAGAGCTTAGTGAACTTAATCTTAGGAATCTTCACATGATGTTCTGCATCTCCATTGGACTGAGCTGGTGCCATCTCTCTCTCTCTCTCTCTGTTTCTCTCTGAA	√	3	p	√	2
GDAAS0682	(GA)9	2	18	CTCACAACATACAAGAAACC	47.9	GATGCCGAAGTGGAACTA	49.1	225	CTCACAACATACAAGAAACCAATACAAATTATTGAGTAATATCAAAGTACCTATGAATTAATAGAACAAATCATTCCATATTTGTGAGAGAGAGAGAGAGAGAGCATCCAAAAATATGCTAAAGCAGATCAGAGCAAAAAAAACGAAGATGATGCTCGCCCGCCCTCTGGAGCTCATGCCTTTCTGTTTCCCTTTTCTAAGCTTTTCTAGTTCCACTTCGGCATC	√	2		√	2	p
GDAAS0684	(TA)9	2	18	CCGTCACCAACCAATCTAA	50.2	GCTTCAGAGATCGCACAA	50.3	155	CCGTCACCAACCAATCTAAATTATATATATATATATATACCTTGTAAGTAAGAAAACAATTCTGTTCTGTACTGGAAAGAAGTTAGGTTATTTTTGAGACGGCCTTTAAAGAAGAACAAATTTGAACTGCAATCGCCTTGTGCGATCTCTGAAGC	√	3		√	1
GDAAS0686	(AG)9	2	18	AGCAGAGAAGAAATGGCGTAT	53.3	GCAACTGACACGCACTCT	53.2	139	AGCAGAGAAGAAATGGCGTATTATAACGATAGAGAGTGAGACCTGGCTAAAAAGCGCCCTCTGCGTAGTACATCTCCTTCCTCTTCCTGTCCTTCAGAGAGAGAGAGAGAGAGAAAGGAAGAGAGTGCGTGTCAGTTGC	√	4		√	4
GDAAS0688	(TC)9	2	18	TGCCTTGTGCTTACTATCC	49.9	TGGTGGCTAATTGCATACT	49.4	145	TGCCTTGTGCTTACTATCCCCTCCCTTGAGTTTTTATGAATGGATCCTCCCCATACAATGATTGTACAGCCAAACAAACAATAGGACTTGTGTTCTGTTTCTCTCTCTCTCTCTCTCATTGGAATCAGTATGCAATTAGCCACCA	√	2		√	2
GDAAS0689	(TC)9	2	18	CGCCTCTCTCCTCTTTCT	50.3	GGACAACAGTGGTGAGATT	50.1	129	CGCCTCTCTCCTCTTTCTCCATTCTCTCTCTCTCTCTCTCTATCTCTCTTAGGGTTTCCCAATAGCAGTTGTGCTCAATTCAGCCCAGCATTTTCTCTCATTTCCCAGAAAATCTCACCACTGTTGTCC	√	2		√	2
GDAAS0692	(AG)9	2	18	AGTTGGGAAAGTGGAGATG	49.7	GACTAACAGCACGCTACTA	49.6	145	AGTTGGGAAAGTGGAGATGGAACTTTTTTCTATTATAATTACTCTCTTTTTGTCAAAATTCAACTCCTTTTACACTTCATAAAGAGACAAAGAGGCAGAGAGAGAGAGAGAGAGCCCACCATCCACTAGTAGCGTGCTGTTAGTC	√	2		√	2	p
GDAAS0693	(TC)9	2	18	ATACAGGCAGGCACATAC	49.1	CCTTTCCACCTTTAGTACAG	48.6	104	ATACAGGCAGGCACATACGTATATCTCTCCTTCTCTCTATCTCTCTCTCTCTCTCTCTATCTGAACTTTGCGGCGTGAAGATGGCTGTACTAAAGGTGGAAAGG	√	2		√	2	p
GDAAS0694	(TA)9	2	18	GTCTAAGATGGAGTGAGGAA	49.1	GATCAAGGCTGAAGTTACG	49.1	158	GTCTAAGATGGAGTGAGGAACCTCTGTTGCTCAGTCTCTATCTCTATATATATATATATATATTCTGTACATCAAAACAATCTTGCTGGCGTCCTGGTAAAAGTGAGCCCAAAAAATGGATTAGTACTACGCGAGCACGCGTAACTTCAGCCTTGATC	√	3		√	3	p
GDAAS0695	(AG)9	2	18	GTCACATCGGAAATCACCAAT	52.5	CAGGCTCAGAGAACTCATCA	52.3	143	GTCACATCGGAAATCACCAATTTGAGGTGGAATTCTAATATAATCAACCAAAAATCCATCCCAGCCTGAATTGGAAATTTGTGTTTGTGAGCAGAGAGAGAGAGAGAGAGATGGCAACCACAGTGATGAGTTCTCTGAGCCTG	√	3		√	3	p
GDAAS0696	(TG)9	2	18	GCACGATGATCTTGTCTAGG	51.5	TCTCAACTCTCAAGGCTCAA	51.7	168	GCACGATGATCTTGTCTAGGGTTTTCGGGCGGTACTTATCGACCCACAACATCTCCGCCTACTGTGTGTGTGTGTGTGTGAGAGAGAGAGATGCTTAAAGCAGTGAAGAGAGTAGGAAGTGGCGGGAAAAAAGGGGGCAGAAAAGGGCTTGAGCCTTGAGAGTTGAGA	√	1		√	1
GDAAS0697	(TC)9	2	18	GGAGGAGAAAGCCGAGTA	50.3	AATACAGGCACACGCATAT	50	176	GGAGGAGAAAGCCGAGTAGCCGCCATAGCTACCGTCTTCAAACGGAGGCGGCGACGTCGCCGTCGCGTGCTCTCCGTCCATGCTAAAGGTGTCAAACGAAGCCATTTTTCTCTCTCTCTCTCTCTCTACAAAATCCCAGATCTTTAGCTCTCTCTAAATATGCGTGTGCCTGTATT	√	5		√	5	p
GDAAS0698	(AT)9	2	18	AACATGCCTAGAACAGAAGA	49.6	CTGGAAGAGTTATGCGAATC	49.7	143	AACATGCCTAGAACAGAAGACCAAAGCTTTTCTGTTTCAAACCTCGGTAACATATATATATATATATATTTTCGTCTCGTGGGATGAGCACAGCTTGAATCTAGCTCCTAACAAGGAATCTGCGATTCGCATAACTCTTCCAG	√	5	p	√	5	p
GDAAS0699	(AG)9	2	18	CGACAGCGTAGACAGATT	49.4	TGGATGTTCATAGCCTTCTT	49.6	191	CGACAGCGTAGACAGATTTGGAACGCCCTCCGGGGTTTAACTAAGAGAGAGAGAGAGAGAGAAGTGCAGGAAGCCATGGGTGGAGGGAACGGGCAGAAGTCCAAGATGGCTCGTGAAAGGAACATGGAAAAGCTGAAAGCTGCTGGTAAGGGAAGTCAGCTTGAAACTAACAAGAAGGCTATGAACATCCA	√	1		√	1
GDAAS0700	(TC)9	2	18	TCTCCGCCATCTTCCTTC	51.1	GCGTTTGTTCTTTGCTGTAA	51.2	168	TCTCCGCCATCTTCCTTCTCTCTATCTCTCTCGCCGGACCTCCCCTGATTTCTCCGCCATCTTCTTCTTCTCTCTCTCTCTCTCTCGCCGGATTTTTCAAAAACTGGAATTAAACTACTCCTCGAAACTCCAGTCTATAATATACCATTTACAGCAAAGAACAAACGC	√	1		√	1
GDAAS0701	(AT)9	2	18	CCATGCACATTACACTGTATC	50.7	CACCTGTATTGTAGAGCAAGA	51	113	CCATGCACATTACACTGTATCAAATGATATATATATATATATATGCTCGCACCAAGATTGGATGAAAGAAATGATTCGAGTAGTCGTACTTTTCTTGCTCTACAATACAGGTG	√	3		√	3	p
GDAAS0702	(AG)9	2	18	CCTCGTGAGCACTCTGAA	51.4	CTCTCCGCCGATTGTTCT	51.9	230	CCTCGTGAGCACTCTGAAACGCCATATACGCTTCCCTTCTCTCTCTATTATTCATCCAGAGAGAGAGAAGAGAGAGAGAGAGAGAGCGAGGGAGAGGGGAAATGATGTGGGAAGGCGGAGGATCAGCGGCATCGTTGTCGGGAGGCGGCGGCGAGGGCGGCGTTGGGGGTGGTAGTAGTAGCGGGAGGAGGAAGCCGTCGTGGAAGAGAGAGAGAACAATCGGCGGAGAG	√	3		√	3	p
GDAAS0703	(TA)9	2	18	GCAATAGAGCATTGGATAAGG	50.4	GACTTGTCAGTATGGTAGCA	50.2	197	GCAATAGAGCATTGGATAAGGTCCCTGAAAATGCTGGGCCTCTTGTCCTGAGGAAAGGGCATGGAGGGGGATACCTCCCTCTCATGTGAAAATCGGATACAAAACTACTTCTATTATATATATATATATATATGCTTTTGAGTTTTGACCGTTGCTCAAAAACCACCTTGCTGCCGCTGCTACCATACTGACAAGTC	√	4		√	4
GDAAS0704	(AG)9	2	18	GGGAAAGACGAACGGTAA	49.4	CTCTCAATGGTTCTTGTAGC	49.5	110	GGGAAAGACGAACGGTAAATCGAGCAGAGAGAGAGAGAGAGAGATGTCGCTAGTGGATTATGCATCTTCTGATGAAGAAGAAGATGCAGAGCTACAAGAACCATTGAGAG	√	5	p	√	5	p
GDAAS0706	(CT)9	2	18	CCTGAATATCGGCACGAG	50.3	GGAGGACGGATCTGAGAA	50	112	CCTGAATATCGGCACGAGGCTCTCTCTCTCTCTCTCTCACTGCGCAACAAGCACACTCTTCGTGCTCTCCGCCACCCTCTCGTTCTCTCCGCAGTTCTCAGATCCGTCCTCC	√	3		√	3
GDAAS0707	(AG)9	2	18	CGACAAATTATTCGATCCTG	48	CGGCGGTGATATGAATTC	48.7	101	CGACAAATTATTCGATCCTGAAGTAGAGAGAGAGAGAGAGAGCATTGTTTAACGTGGCAATGGCGGAGGAGAACAAGAAGCAGGAATTCATATCACCGCCG	√	2		√	2
GDAAS0708	(TC)9	2	18	CTGCGAAATTCCGTCAAGATA	52.4	TGCGAAGCTAACCGATGG	52.7	149	CTGCGAAATTCCGTCAAGATATTTCTCATTTCTCTTCACGATCTCTCTCTCTCTCTCTCTAGCTCTCGTCCCCTGCGTTCTGGAATTCCGTAGTGCGTAAGTTCTCCGGCCGCATGGCTCCGACGAGGATTCCATCGGTTAGCTTCGCA	√	2		√	2
GDAAS0712	(GA)9	2	18	GGTCGGAGCTGAGTTCTT	51.4	AATGATGGTGCCCTTCTTC	50.5	138	GGTCGGAGCTGAGTTCTTTTGGAAAAGCAAGAAGCGGGAGAGAGAGAGAGAGAGATGTGGGAATCAATCTGCCTGACCGTTGCCGCCACCGCCGGCAACAACATCGGCAAAGTCCTCCAGAAGAAGGGCACCATCATT	√	1		√	2	p
GDAAS0713	(TC)9	2	18	CTTCTTCCATCCATCTGCTA	49.9	GCTCCTTCTTAATGGCTACT	50.2	137	CTTCTTCCATCCATCTGCTAAAAGTTCACATATCAGGAAACTGCACAACAAACAAACCAATATCTATCTGATGCTACATAATCTCTCTCTCTCTCTCTCTGTATATATTCTTCATGGAGTAGCCATTAAGAAGGAGC	√	2		√	4
GDAAS0715	(CT)9	2	18	TTACTCCACTGCTCATCGT	51.1	AGTTCGGCGGAACCTTAA	51.2	142	TTACTCCACTGCTCATCGTCCGTCTTTCCCCTCCGTATTTTCGATTCTGCCATATCCGCCACTCTCTCTCTCTCTCTCTCATATCTCATCCGCTCGTCGGCGATGGCGCAATTGATGAAGCAGTTTAAGGTTCCGCCGAACT	√	2		√	2	p
GDAAS0717	(TA)9	2	18	TTCACCAATCATATCCCTATCC	50.9	TGTGTGGCACCGACATAT	51.3	135	TTCACCAATCATATCCCTATCCCCGCCCTATTAAATTTCTTCAATCTATCACTATTCACTACTCTTTCAATAATAAATCTGCTATTCAATTCCCATCCGTACTATATATATATATATATATGTCGGTGCCACACA	√	2		√	2
GDAAS0718	(AG)9	2	18	CCTGCGTTATGAACCACTC	51.5	ACTCTCAACCATCCTTCGT	51	155	CCTGCGTTATGAACCACTCGATGTGTATCCCGCACCCCTGCACCGATGTTAAGTTGTAGTAACATCATGAGTTTGGTGGCATGTGAATGGTAGATGGAATTACCATTCAGAGAGAGAGAGAGAGAGAACACTGGAAACGAAGGATGGTTGAGAGT	√	3		√	3
GDAAS0719	(TC)9	2	18	GGAAACCGTAGCCGAAACC	54.3	TTATCTCTACCTCCGCCTTCTC	54.6	274	GGAAACCGTAGCCGAAACCTTGGCGAGATCATCGCCAACACCCTTTTCATTGTTCGACGTCTCCCGTGGCTGGAGAGACTCCGGTAGCGCACTACCCGCCAGGACCGCCATTATCTCTCTCTCTCTCTCTCTGCAGCGCATTTCTCTGTCCAACATTTCCCTAATATTTACAATATCACTCTGTAATCTGCACAACTAACCAAGTTTTGATCTCTAAAGTTTCAACAACGGAGGTTGTTGTAATCGAATTGGGAGAAGGCGGAGGTAGAGATAA	√	2	p	√	2
GDAAS0720	(CT)9	2	18	ACAAATAGGAGAAGAAGGGTTC	51.5	TACTAAGGTTGCTGGTGACA	51.7	170	ACAAATAGGAGAAGAAGGGTTCTAAAGCAGTTCCTATAGAAAGAGATATATGTTCAGGGCACGACCTAATCTTTATCATTTGTCGAGTCTCCTCTCTCTCTCTCTCTCTTTCACTCTCTCTACACAGTAATTATAAAAAACAAAGCATATTGTCACCAGCAACCTTAGTA	√	4		√	4
GDAAS0721	(CT)9	2	18	TTTCCCTCTCTCCCTCACT	51.7	GCTCCGAGTTCTCAACCA	51.7	120	TTTCCCTCTCTCCCTCACTCCACTCTGCAGTTGAGATATTATAGGGTTTAAAGGTTTAGCGCTCTCTCTCTCTCTCTCTTCTCTCTCAGCTACTCCACTCTGTGGTTGAGAACTCGGAGC	√	2		√	2
GDAAS0722	(TC)9	2	18	CCATCCTACCCAAAGCCAAA	53.3	TCGCAGATAAGTCCAAGAAGG	53.4	131	CCATCCTACCCAAAGCCAAAAATCTCTGATCTCCAAAAACCCAACAGTTTTCTTCATTTCCATCAATCTCTCTCTCTCTCTCTCCTTCTATTCTTCCCTTTTGTCAAGAACCTTCTTGGACTTATCTGCGA	√	1		√	1
GDAAS0724	(TC)9	2	18	CACAGAAGAGTTATGAAGGT	47.9	GGTCTTTGTGTCTGGATTC	48.8	297	CACAGAAGAGTTATGAAGGTAAAGGAGGTTACCAAGAAGACAAGCATTTGAAAAGGATTTGATTAATGAAGCCCACCAAAACAAATCAGTGGGCCTCCTCAATGTCCCCAAGCTAAAAATCTCTCTCTCTCTCTCTCTTAGGATTGAAGGAAAAGAATGGCCAAAAATGGATTTTGAGAAAGAACCCAAAAACGGGAAAATTAGAGAAGGAAAACGAAAAGAGCTGTTGTGGGCCTCTGAAAACCTGGAAAATACCCCAAAGATTCAAGCTTGGGGATGAATCCAGACACAAAGACC	√	1		√	1
GDAAS0725	(TA)9	2	18	CATCACAGTCGTCCATTCA	50.4	GCCAGACCATCACAGTTG	50.8	199	CATCACAGTCGTCCATTCAGACAGGATGACCATAAGAAACCCATTAGTAATAATGCTTTCAAGTATTCTCACGGTAGGCCAGGCCATTCCAATGTGTATATATATATATATATAACTTGGTATTTTCACTATTTTCCAATGCGAACAATCTCAATAGCGTAAATAATCAAATAAGTAACTGCAACTGTGATGGTCTGGC	√	2		√	2	p
GDAAS0728	(CT)9	2	18	GAGTCTCCTTGGACGCATA	51.6	GGCATTTGTTCTTGAATCTCTC	51.9	143	GAGTCTCCTTGGACGCATAAGGGTCTGTCATGGTGGGAATTCATACTGCTTGAAGAGGGTTTCTTTGGATGGAACATTCTCTCTCGCTCCCTCTCCTCTCTCTCTCTCTCTCTGGAATACCGAGAGATTCAAGAACAAATGCC	√	2	p	√	2	p
GDAAS0729	(TC)9	2	18	GTAGACCAGCGACCTCAA	51.1	CGATCAGTTGGACGAGAA	49.3	128	GTAGACCAGCGACCTCAACACGCAGGCGACGAGGAACAGCGGTGGAGGTTGCGGCAGCAAGGCGAGGCAGCGGTTGCAGGTTTTTCGTCTCTCTCTCTCTCTCTCCCTCTTTCTCGTCCAACTGATCG	√	3	p	√	1
GDAAS0732	(TC)9	2	18	TGAGATAGGTCATTATCATGGC	51.3	GTGGTTGAAGAACTGTTGGA	51.5	108	TGAGATAGGTCATTATCATGGCTATATATAATCAGCCATGAAGCGCTCATCTCTCTCTCTCTCTCTCTTTCTCACTTATTGAGTTTCCTCCAACAGTTCTTCAACCAC	√	4		√	4
GDAAS0734	(CT)9	2	18	TGCGTAATCATCATCAATGC	50.3	CTCCTCCATCTCCATACCA	50.1	176	TGCGTAATCATCATCAATGCAAAGGACACCCAAAACCCACCTCTATAATACCCTCTCTCTCTCTCTCTCTGTAGCTGAGCCCTAATTTCGATTCGATTATTGAAACCCAGGGTACGAAGTCTGATTAAAGAGAGAGGTTTTGGGAAAGGTATGAAAGTGGTATGGAGATGGAGGAG	√	7		√	7
GDAAS0735	(TC)9	2	18	TCCGCTTCTTCTTCTTCC	49	TTCCACCTTGCTTACTCC	48.8	171	TCCGCTTCTTCTTCTTCCCATCAGCATTCTCTCTCTCTCTCTCTCTTTCTCTTCTCCATTGGTTGCCTTTAGCTGCCTCCACTCTTCTAGTCCTCCTACTATTTTATCTTTCTTTCTTCTTTTGGTATTGTTTTTGTGTATGAAACATCGCAGGGAGTAAGCAAGGTGGAA	√	2		√	2
GDAAS0737	(AG)9	2	18	GGTCAGCAATAATGGATTCA	49	CCTTCAACAAGAAGAGTCTC	49	146	GGTCAGCAATAATGGATTCAATTCAGTAGTTCACAATGTTACAGAGAGAGAGAGAGAGAGTTGAATGATTAAATTAAAAGGGCACAACTGAACATTTCAATAAGTATAGATGAACACAGTGGGAGGGAGACTCTTCTTGTTGAAGG	√	2		√	2
GDAAS0738	(CT)9	2	18	GTAGGATTACTTTGCTCTCATC	50.3	AACACATTGCCTCATCAGAA	50.9	168	GTAGGATTACTTTGCTCTCATCCCCCATTGTTTCTGCTCTCTCTCTCTCTCTCTTTTGTTTCTGATATTGCTCTGTGATGGTTCATGGTTTTATGCTGCTGGGGGGTATTAAATACAGAAATCTTGATGTTCCTTGACCTTTGAGCTTTTCTGATGAGGCAATGTGTT	√	3		√	3
GDAAS0739	(CT)9	2	18	CTATGGAGCAATGGAGTCTT	50.1	GTCTTCTTCCTTGGCTGATT	51	144	CTATGGAGCAATGGAGTCTTGAATAAGAATGAAGATGAAGAAGATGGTGAAAGCTCCTCTCTCTCTCTCTCTCTCGTGGGAATTTCAGCCAAGGAAGAAGAAGAAAGACCAAGGGGGAAGAATAAATCAGCCAAGGAAGAAGAC	√	6	p	√	6
GDAAS0740	(AT)9	2	18	CTATGTGGAATGCTGCTTCAA	52.5	CCTATCAGGTCGCCTAGTTAA	52.2	106	CTATGTGGAATGCTGCTTCAATTTCGATACGAGCATTTTATAGTTTGTCAGTGTGTTTCATGTACATATATATATATATATATCTTTAACTAGGCGACCTGATAGG	√	3		√	3
GDAAS0741	(GA)9	2	18	GTGTTGAAAGGTTCCTGAGA	50.9	AACGGGAAGGACACAAATG	51.1	226	GTGTTGAAAGGTTCCTGAGATCGACCAAAGGTTTAGTCTTTGGATTTGAATGCTTAAATGCTTTGATGATGATTCAAGTTTTAAAACCAGAGAGAGAGTGAGAGAGAGAGAGAGAGATTGAAATGCCGGGAAAGTTACCGGTTTCTCACGCTGCTGTGATTGACGGGAGTCCATTTTATTGAATCTGCTTTTTTCCGGCCCAAATGACATTTGTGTCCTTCCCGTT	√	3		√	3
GDAAS0743	(TC)9	2	18	GATTCGCCGGATTCTCTT	49.6	TACGGTGAGTGGAAGTGA	49.7	100	GATTCGCCGGATTCTCTTCAAGTGTAGCCTGTTTCTCTGCATCTTTCCCTGATTTTCTTCTCCTCATCTCTCTCTCTCTCTCTCACTTCCACTCACCGTA	√	3		√	3	p
GDAAS0744	(TC)9	2	18	CCTCAACAAGACAACAACAATC	52.3	AGAGAAGAAGAAGTGCATAGGA	52.3	142	CCTCAACAAGACAACAACAATCTCTCTCTCTCTCTCTCACACACAAGCATACAGATAGCCAGTCAAGAAAAATCTGTGTTTTACTGTCTGAAGTCTGAAACCATGAAGCAAAAGACTGTTTCCTATGCACTTCTTCTTCTCT	√	2		√	2	p
GDAAS0745	(AC)9	2	18	TGGTGGCACAATTCTTAGT	49.6	GATTCATACTAGGTCAGTTGC	49.8	156	TGGTGGCACAATTCTTAGTTCTTTGCACAACTTTTCTGTAGTTAAACTATCATGCTATTTAATGAGGAAAACACACACACACACACACATATATCAAAACAACATCATTTTGCAAAAAAATTAAAAATCAGTAGGGCAACTGACCTAGTATGAATC	√	2		√	2
GDAAS0749	(GA)9	2	18	CTTAGCAGGAGATGGTGGAA	52.2	TCTTCATGGCTTAGGCACAT	52.5	137	CTTAGCAGGAGATGGTGGAATTGTTTATTATTGAGAGAGAGAGAGAGAGAAGGGATGATGATCTTTGTTCCCTATCAAAAGAACAAAAGAATGTAGTGTGATGGGTTTGAAACAGCCATGTGCCTAAGCCATGAAGA	√	2	p	√	2	p
GDAAS0750	(CA)9	2	18	GCACGAGGCTGAAGAACT	52.5	TCGGCAAGTTTAGCCATGT	52.7	108	GCACGAGGCTGAAGAACTTCCATTTTCACACACACACACACACAAACACCGGCACGCATCAATGGCATCGGCACGCGAGGAGAACGTGTACATGGCTAAACTTGCCGA	√	6		√	6
GDAAS0751	(GAT)13	3	39	GCGAAGAAGCAGTAAGGAA	50.7	AGACTCACAACCAGGTAGAT	50.7	170	GCGAAGAAGCAGTAAGGAAAGCTGTAAACGCTCTCCTCGAATGGAAGAAACTCCAGTTGAAAAGCACCACCACCCCACGAGAACCCCACGGAAGGAGATGAAGAAAACGATGATGATGATGATGATGATGATGATGATGATGATGATTCGATCTACCTGGTTGTGAGTCT	√	10	p	√	10	p
GDAAS0752	(TCTT)4	4	16	CCTTTCCCATACAGCTCTTTA	50.9	GGTCTCCACAATCCTCTCA	51	175	CCTTTCCCATACAGCTCTTTAATTTCTCTTGCACCTGTAGTTTTTCTTCTTCTTCTTCTTCTTCTTCTTCTTCTTCTTCTTCTATTTATTCTTTACAAAAACCAAGCATCTCTTGGTCACTAGACAGACGAGTCAAGCTTGTAGGCTCTTCGTTAATGAGAGGATTGTGGAGACC	√	10		√	11	p
GDAAS0753	(TC)8	2	16	TCATTACACGGTGCCAAG	50.1	CCTTCTTCAACTACTCTAATCC	49.6	155	TCATTACACGGTGCCAAGGGAGATGGAGGAGGTCCGCCATTGGTTGAGTGCGAGGCTTGGGCTTGAAGGTTCACGATAACGAATCATAATATTATTATTATTATTATTATTATTATTATTATTATGAATCCTGGGATTAGAGTAGTTGAAGAAGG	√	2		√	3	p
GDAAS0754	(ACA)12	3	36	CTTGAGTCTCGAAGCTATATTG	50.5	GTTGCTAGAGATGTGGATGA	50.2	219	CTTGAGTCTCGAAGCTATATTGACTTGTTTAACGTTTCGAAAGAAGGTGTACTAAACAACCAGTACAACTTTATTGTTACCACCACCACAACAACAACAACAACAACAACAACAACAACAACATACTTAAGCTAAATCATCTCAAGCAAATGGAGGGGTACAGTGGATCAAATGTGTTCATCATGTTTTGAGGAGGTATTCATCCACATCTCTAGCAAC	√	6		√	6	p
GDAAS0757	(GAA)11	3	33	GAGATGATGACGATAGTGTTG	50	GGAAGATTCATTGGCAGAAG	50.1	293	GAGATGATGACGATAGTGTTGATTTGGAAGATCAGGAAATGGAGATTGATGGAGAATCCCAACAAGCTCTTGGGAGCGACAGTGCCTCTGAATTAGAAGAAGCAGAAGAAGAAAAAGAAGATGAAGATGCAGATGAAGAAGAAGAAGAAGAAGAAGAAGAAGAAGAAGATGTTGATAAGGACACCCAGCCCAAAGTTAATATTGATATGGAAGCAGACATTGCAAGGAAAGTTCTTGAAAATTTAATTTCGTCTACTTCTAAAGGAACAGCTGCTTCTGCCAATGAATCTTCC	√	9	p	√	9	p
GDAAS0758	(TGA)9	3	27	CTCAAGAACTCTATGGAACAG	49.4	GAGGAAGAAGGTTATTGGATAC	49.9	315	CTCAAGAACTCTATGGAACAGCTTAATTGTTCTTGGTTCTTCATTTCATTTCTATGCAGACTGTGGGATCCTCAAGAATTCAATGGAACAGCAGCTTGTTCGGGGATCTTCATTTCTGTGATGCAGACTTTGAGCTACAATGCTGAGGGGTTCATCACTCACCAAGATCTCTATCAGTAACTGATGATGATGATGATGATGATGATGATGATGAGGCTCTTCCACCTTTCTTTTCAGACTCTGAGCTAAACTACTGCCACTGCTTTGCTCCTCCTTGCTCGTCGTCAACACTTGTATCCAATAACCTTCTTCCTC	√	5		√	5	p
GDAAS0762	(GGA)7	3	21	GGTCGTGCTCATCATACTAACT	53.8	GGGAGAAGGGATGAAGAAATGT	53.8	199	GGTCGTGCTCATCATACTAACTTGCCAATTGCTCAACAGAATCCGCTCTTCCCGTCTCCGATTGTCGTTGTCTTCTTCTTCTTCTTCTTCTTCTTCTTCTCCCTTATTAAAGCAAATCCGCCGGTAAAGGAGATGCTGCACCTCCATGTTCCGGCACTAACCGCGAGCCTGCTGCACACATTTCTTCATCCCTTCTCCC	√	8		√	7
GDAAS0763	(TTC)10	3	30	CCTTGTATCCTCCGTAACTT	49.8	GTTGTTGTTGCTATGTGCTA	50	200	CCTTGTATCCTCCGTAACTTTTCTTGTCAAGAAAGTTGGAATTTTGAAGTCTTAATCTTGTGAGTTTTTACCCAAGCAGAAAGTTACAGAAACAGAGCCAAAAAGCTTTCACACAATATGAAAGTTTCTTCTTCTTCTTCTTCTTCTTCTTCTTCAATCTACTTGACTCTGCTTGATGAGTAGCACATAGCAACAACAAC	√	5		√	4
GDAAS0764	(ATA)10	3	30	CAATCTTCGTCCACTCAAC	49.3	GTCTTAGTTCTACACTTCTACC	49.3	211	CAATCTTCGTCCACTCAACTTGTAATAATGTCGCCAAGACAATGGCACCCAAGTATTACATCCGGCCTACAACCTGTCACCGGAACAACTGTGAAAGTTGCATAAATCATCACATATATTTTGATATAATAATAATAATAATAATAATAATAATATTGTCAAAGTAATGATTAGATGCAAGTCTCGAGTGGTAGAAGTGTAGAACTAAGAC	√	3		√	3	p
GDAAS0765	(TTC)10	3	30	CGAAATGGATGATGTGAAGGAT	52.7	CGACGAAGATGAGCCCAAA	53.3	139	CGAAATGGATGATGTGAAGGATAAATTCAAAGGGTTCATAAAGAAAGTGGACAATCAGATTTCTTCTTCTTCTTCTTCTTCTTCTTCTTCATCGGGCAAATTCAAGGGTCGAGGCAGAGTTTTGGGCTCATCTTCGTCG	√	8	p	√	5	p
GDAAS0767	(TCT)10	3	30	GCACACAGAATCACAGTAAAGA	52.8	GCCGATGCAGCGATAGAA	52.8	168	GCACACAGAATCACAGTAAAGAAGCAATTAATGAACTTAGCTTGAATTGGATGGTCCAAATCATCTCAGCTTTGATGCTCTTCTCTTCTTCTTCTTCTTCTTCTTCTTCTTCTCTTCTTCTCTCATTTTTGTTGTGCCAAGGCAGCCTGGTTCTATCGCTGCATCGGC	√	4	p	√	4	p
GDAAS0768	(TTC)10	3	30	TTACATCTCCTCGTTCTCTTC	50.5	CACTCCAAGCCTCTCCAT	50.9	230	TTACATCTCCTCGTTCTCTTCCGATAATATTATTATTGGATCAGAATCAGATTTGACATCTGGGACTTTTTTCTTGAGTTTTTCTTCTTCTTCTTCTTCTTCTTCTTCTTCATTTTCCTGTTTCTTGAAGAGGATGGGCGAAAAAGCCCAACAGGTAAAACAAGGAAATCGCCAAAGCCAGAAGGGCAGCCATCTCAGAGCTTAGAGACAACATGGAGAGGCTTGGAGTG	√	2	p	√	2	p
GDAAS0770	(GAT)9	3	27	GCCTATCTGAACTTGAACTA	47.7	CTGAGAACATACAGAACTCT	47.4	155	GCCTATCTGAACTTGAACTAAAGACAGGGTGTTAGGGCTCGTTGATGCGTGCCTCTCTAGCAAGGAGGATGATGATGATGATGATGATGATGATTAGGGATACTTCATTCCCAGTTTTCCATTGATGTTTGTATGAGAGTTCTGTATGTTCTCAG	√	2	p	√	2	p
GDAAS0773	(TGA)9	3	27	CAGCATTTGTTCTGTCACCAT	53	ATGTTCGCCAACGAGCAT	52.8	190	CAGCATTTGTTCTGTCACCATGCCATTTCTTGCCTCAATATTCTCATCATCATCACTTCTTCTTCTTCTTCTTCTTCTTCTTGTTGAAGGGTAAGCTGAGAAACCAAGAGATCCAAAGCTTCCTTCATCCATGGATGAAAGCATACTTCCATGGCTTCCCTATACGACACCCATGCTCGTTGGCGAACAT	√	4		√	4
GDAAS0774	(AGA)9	3	27	CGAGACGAAGAACGAAGAACAA	55.2	CGGTGAGGTGAGGAACATCT	54.7	141	CGAGACGAAGAACGAAGAACAATCGGGAGAAGAAGAAGAAGAAGAAGAAGAAGATGGCAGCAGGAGGAGAGAGCAATTCTCAGATGAAGATCGTCAAAGGAGACTTTGGCTATGTGCTTGAAGATGTTCCTCACCTCACCG	√	4		√	4
GDAAS0775	(GGA)9	3	27	GGAGGAGGAACTTACGACAT	52	GAATGAAGTGAGCTTCCAACT	52.1	118	GGAGGAGGAACTTACGACATAAGGAACGAAGTGTACAAGCGGCTGTTGGAGAGTGGGAATGAGGAGGTGACTAGAAATCCGGAATTGCTCAGGGAGCAGTTGGAAGCTCACTTCATTC	√	1		√	1
GDAAS0776	(GAA)9	3	27	AACAACAGACAAGCAATGG	49.5	TCCAAGAACATTCAGAACTG	48.8	177	AACAACAGACAAGCAATGGGAAATCTCACAGTATATGGAAAGGGATGGTGAAGAATCAAATCAGGCTTTCAGGGAAGAAGAAGAAGAAGAAGAAGAAGAAGCTGGCCAGAGCCTAGTTTAGGACATCCTGTGGCGAGAGGCAAATACAAGTTATCTACAGTTCTGAATGTTCTTGGA	√	2		√	2
GDAAS0778	(AGA)9	3	27	GCAACCTTGGAAGGCAACAT	54.9	GCACACAACCAAACAAGTCTTT	54.6	213	GCAACCTTGGAAGGCAACATTGCCCACTCTTTGTTGATTTTGAATCATCAGCTTTGACCTCTGTGCCGGGAGTTCTTTGGCTACTACATGCAGAAGAAGAAGAAGAAGAAGAAGAAGAATAAGGTGTTCCAGCTGCAGATTTCTGAGGGACATCAAAACAGTTGTCTGCAGCATTGCGGCCTTTTTGATCGAAAGACTTGTTTGGTTGTGTGC	√	2		√	3	p
GDAAS0780	(GAA)9	3	27	GCAATCGCCATCATAACTG	50.2	TTACAGAAACGGAGCCAAA	50	138	GCAATCGCCATCATAACTGCTCCTGTTGTTGTTGCTATTGTGCTACTCATCAAGCAGAGTCAAGTAGATTGAAGAAGAAGAAGAAGAAGAAGAAGAAACTTTCATATTGTGTGAAAGCTTTTGGCTCCGTTTCTGTAA	√	3		√	3
GDAAS0781	(ATA)9	3	27	CCAAAGCCACACCTAGATAA	50.4	GAACCAGCACCTCAAGTC	50.4	135	CCAAAGCCACACCTAGATAATAATAATAATAATAATAATAATAAGAGGTACAATAATAACATTAAAAATGCAGTAACCAGATAAACTTCACTAACAAACTCTAAAAGAGAGATAAAAGACTTGAGGTGCTGGTTC	√	1		√	1
GDAAS0782	(CAT)9	3	27	GCACCACATTAATAATGATGCC	52.3	TGTTGAAGGTTCTGATGGAGTA	52.8	119	GCACCACATTAATAATGATGCCATCATCATCATCATCATCATCATCATCCATAGCTTCATCCACCATGCTATGATCAGCTACATTGGTTAAACTTTGTACTCCATCAGAACCTTCAACA	√	2	p	√	2	p
GDAAS0783	(CTT)5	3	15	TCAGACATTGACAGCACAG	50.6	ATGCCCAACAAAGTTTCCA	50.8	129	TCAGACATTGACAGCACAGCACAGGGCTCAGATGATGGATCCATCTCTGATGATGATGATGATGATGATGATGAGGAAAGCCTGTTTGAGATATGCCTTCTCCCCTACAGTGGAAACTTTGTTGGGCAT	√	2	p	√	2	p
GDAAS0784	(TCT)9	3	27	TTGTAGAAGCCTATGTGATGAG	51.5	CAGCAGATGCAGATGGATG	51.6	164	TTGTAGAAGCCTATGTGATGAGGAAGCAGCTTCACAAACACAATACCAAGACGCTGGAAAATAATAAAGCTGCCAACAACAACATATCTTCTTCTTCTTCTTCTTCTTCTTCTTGGGTTGCTTTCCCTTGATGTTGAAGAAGGTTCATCCATCTGCATCTGCTG	√	2		√	2
GDAAS0785	(GAA)9	3	27	TCCTTAGCATTCGCCTTCA	51.8	TTATCCACAGCAGCCTTCA	51.6	221	TCCTTAGCATTCGCCTTCACGACAAACCGGCCCTTGGAACTCGATGTCTTGCCGTTGTAATTCCTCCCGTGCAACTGGCAAGCCCTCCTATTCCTCGACCCGCCCTGCTTTGAAGAAGAAGAAGAAGAAGAAGAAGAAGAGATGATTGAGGCAGTTGAGAAAGCATTTGCAGATGCCATTTCAAAGGAGAATCCAGTTGGTGTGAAGGCTGCTGTGGATAA	√	1		√	1
GDAAS0787	(CTT)8	3	24	TCACCCTTCTTCTCCAACAA	51.8	CCTGATCCAATTAAGCACCAA	52.1	168	TCACCCTTCTTCTCCAACAAAAAAAAAACGACAAATTCAACCCATTTCCTTCTTCTTCTTCTTCTTCTTCTTCTGAATTTCTAAACTTGTTTGAGCTTGTTTGTTTCTTTACAATGCAAGCTTGTTCCCGTGATTCAAGACGATTCTTTGGTGCTTAATTGGATCAGG	√	2		√	2	p
GDAAS0788	(TGT)8	3	24	GAGTGAAGCAACTTGAGAGGAA	54.4	GCACAACTACATGCTCCAAGA	54.5	163	GAGTGAAGCAACTTGAGAGGAAATTGTCCAGGAGAAAGAAACTGAAGATGCGAAAATGTAGAGCAGCACAAGTGAAAAATGATGTGTCCCAAGTTATGTAAAGAGACAAATCTGGTGTGTTGTTGTTGTTGTTGTTGTTGTTTCTTGGAGCATGTAGTTGTGC	√	2	p	√	2
GDAAS0789	(TCT)8	3	24	CCATCTTTCGTCGCATTCC	52.3	AGAACAACAAGTAGGCAATCG	52.5	144	CCATCTTTCGTCGCATTCCTAAATCCTAATCGACTCTGATCTCCGGCCATGGCTACCTTTACTGCTTCGTGCTCTTCTTCTTCTTCTTCTTCTTCTTCGTGGACCCTCAGCAATCACTCCCATCGATTGCCTACTTGTTGTTCT	√	2		√	2	p
GDAAS0791	(GGC)8	3	24	GCGATGAAGCAGGGAAGA	52.2	GTAAGCAGAGCGGAGATGA	52.1	135	GCGATGAAGCAGGGAAGAAGGTCAGGCGGCGGCGGCGGCGGCGGCGGCCTTCAGGCGCTTCGCAGACAAATAGAAACATGTAGAAGCAAGTACTCCACCGTCGAGCAGATCGTAGATCATCTCCGCTCTGCTTAC	√	4	p	√	3
GDAAS0794	(GCG)8	3	24	TGAATCTCCTCTCGCTGTG	52	TCTCCCAACATCGTGATACC	52.4	149	TGAATCTCCTCTCGCTGTGCTGGAGCAATACTACTAGTGAGAATAGTAATAGCGGCGGCGGCGGCGGCGGCGGCGCAGGCAGTTACAGTAGCTCCTCCAATGGCGCGTTTGGGAGGGACGGGCTGCTGTGGTATCACGATGTTGGGAGA	√	5	p	√	5
GDAAS0796	(AGA)8	3	24	GCTTGTGATGGACGAATC	48.8	CCTTCTCTTCTTCTTCTTCTTC	50.1	140	GCTTGTGATGGACGAATCGAGAGAACGATGAGAATCCGACCGAAGACGGAGTTTGTAAAGCTTGTTTGATGAATAAATGAGCTATGAAGCAGAAAAGAAAATTATTGGGATAGAAGAAGAAGAAGAAGAAGAAGAGAAGG	√	2		√	2
GDAAS0797	(ATT)8	3	24	TCAACAAGAAGGTGTAACCA	50	TATCAGGTGGCAGCATTAC	50	240	TCAACAAGAAGGTGTAACCATGGCATTATTATTAAATATAACAGCCCAACAAGCTGGATTATTATAGCCAAGACTTGGTGTACAAGGTCTAGACATGTAACCATGGCATTATTATTATTATTATTATTATTAAATATAACAGCCCAACATGCTGGATTATAGCCAAGACTTGGGACTTTACAATGCTGCTATGCATTCAATTTCTATCTTTGCACCCTTGGGTAATGCTGCCACCTGATA	√	3		√	2	p
GDAAS0798	(GAA)8	3	24	TGAACTTGCCTCATCACTTA	49.9	CTTCCTCTGCCTGTCTCT	50.2	164	TGAACTTGCCTCATCACTTAAGCAATATGCTAAATTCAATGAGGAAGAAGAAGAAGAAGAAGAAGAAGATGTTGACGATGACGATGATGATGATGGCGAGGAGGTAGTTTGGAGGATCATGCTGATAAAGATGATTATGTTGAGGAAGAGACAGGCAGAGGAAG	√	2	p	√	2	p
GDAAS0799	(TCA)8	3	24	TATCCTTCTCGTCGCCGTAG	54.5	AATCACAGTGCCAAGCTCTTC	54.7	286	TATCCTTCTCGTCGCCGTAGATTCCGTCGTGTAAATTAGTGTCGAGAGAAGAAGAAAGGCCTCCAATTCCACCAAGATTAGCGAGATGTTCTAGGCTTTTCTCCTTGACAATTTTTCCAAGGATTGATTGATCAAGATTCTGGAAACAACGAGGGTGTTCTTCATCATCATCATCATCATCATCATCCACGTTAATGGAGAATCTGTCAGATTGTTCTGGAAACACTTTCCTGGGATTCTTCAGATATTTGTAAGATGGAGCTTCGAAGAGCTTGGCACTGTGATT	√	1		√	2
GDAAS0801	(AGA)8	3	24	AAGATGAAGAGCAGGAGAAG	50.1	GATACTGGATCGGAGTTGAA	50	180	AAGATGAAGAGCAGGAGAAGAGGGCATTGGAGAGCCCAAAACGAAACGGTAAATTTCCAGAAGAAGAAGAAGAAGAAGAAGAAAACGTTGATGAAAAGTTGCATTCAAATTAGTCCTTATTTTCAAATAACATTTAAACCTACTCTGCTACTTAATTAATTTCAACTCCGATCCAGTATC	√	2		√	2
GDAAS0803	(AGA)8	3	24	GAGAACACCAAGAGAAGAATG	50.2	GTTGCCTCCAAGTCTAGC	50.2	211	GAGAACACCAAGAGAAGAATGAAATTAGCATTGATGAGGATTTGGAGGAAGGTTATGAGGAGGACATTGACGAATACTTAGAAGAAGAAGAAGAAGAAGAAGAACACGAGGGGCCAATTCCAGAGGTGAACTTAGAAACTGATGATGAGCCAGGGAGAAAAGAAGAAGAACTGAATTATTCTGAATTTGGTGGGCTAGACTTGGAGGCAAC	√	3	p	√	2
GDAAS0804	(AAG)8	3	24	GCGGCGATAATACTGATGA	50.5	TTCAACGAGGTCCAATGC	50.4	110	GCGGCGATAATACTGATGAGAAAGAAGAGAAACAAGAAGAAGAAGAAGAAGAAGAAGAGGTGGAGGAAGAACTACCGTGGATACAGGAAAAGGCATTGGACCTCGTTGAA	√	1		√	1
GDAAS0805	(TGA)8	3	24	AGATGCTGACGACGTAGATGT	54.9	TCTTCTTGTTCTTGCCGTTCTT	54.6	168	AGATGCTGACGACGTAGATGTGGATGCCAAAAGTGATGATGAGAGTGATGATGATGATGATGATGATGATAATGAGGATGACATGGAAGCTCTCATGGCTGAGCTTGATCAAATAAGGAAAGAAAGAGCGGAGGAGAAAATCCGGAAAGAACGGCAAGAACAAGAAGA	√	1		√	1
GDAAS0806	(CTT)8	3	24	GCAAACGAAAGAGAAATCCT	49.9	GAAGATCAACTAGCTCAACTC	49.8	138	GCAAACGAAAGAGAAATCCTCGCCGTCGCTTTCTTCATCACTTTCGCCGCCATTATTCTCCTCTTCTACTTCTTCTTCTTCTTCTTCTTCTTTTTCATGTTCATTTTCACAAAAGCTGAGTTGAGCTAGTTGATCTTC	√	2		√	2	p
GDAAS0808	(GAA)8	3	24	GCTAGAAGAGCAGAGATGGAG	53.3	CCTCACCAATCAAGACATTCAA	52.7	263	GCTAGAAGAGCAGAGATGGAGGCTCTGCGCAAGGAGATTATGAATTCCAGGTTCTAATTTCTGCTCTGAGAGAGAGTCTGAGTTCTCATATGATCTGGAATTGGCATCTATTCCATCCAAGGAAATTGTGGAAGAAGAAGAAGAAGAAGAAGAAGGAGATAGGATCACATTAGATATTGATGGTATTGCTTTGCAGCTAAAGTATGGCAATGATGAAGAACTCAAGCAGGCGATTTTCGGGTTGAATGTCTTGATTGGTGAGG	√	1		√	1
GDAAS0809	(AGA)8	3	24	CGGGTTATGCTTGGTTCTCC	54.3	TGTGGACGAGGATGCTGTG	55.1	214	CGGGTTATGCTTGGTTCTCCAAGACGTCTTCAGAGCTCTTATTTACAGTGCTGTATAGGTAAGTAAACGATTCGCAATCGGAGAGATCTGCGAGTAGAAGAAGAAGAAGAAGAAGAAGATAATCTGATAATGGAGTGCGTATTCGGTATGGTCGGAAACGGCTTTGCGCTGGTGGTCGCCGACACCTCCGCCGTGCACAGCATCCTCGTCCACA	√	3	p	√	2	p
GDAAS0810	(ATA)8	3	24	ACTGGATGAATTGGATGCC	50.5	CAAGAGCTACTGAGCCTAAT	49.9	220	ACTGGATGAATTGGATGCCCCATGGAAGCGTATCTTCGATATTTAATGCACGGACAACGCGGAAGAGGGTCTCCAGGAAAGAGGCGGCTATAATCGCGGCTACAAGGATCATGATGATAATAATAATAATAATAATAATAACAATGATAAGAATCTCCTGACGCCTCATGTTTTCTATTATTCGCCTTATGTTTTCTATTATTAGGCTCAGTAGCTCTTG	√	2		√	2	p
GDAAS0812	(TTC)8	3	24	AGTAACTATAGAGCGAGTCA	48	CCAGTCCAATACAAAGAAGA	48.2	175	AGTAACTATAGAGCGAGTCAAATTTTAACATTTTTCACCTTGGAACTAAATGTACATGTTCCTCCAATCTTTTCTTCTTCTTCTTCTTCTTCTTCTACAGCTACTACTTTACTGGAGTAGTATATTTCAACAAATTAAATCCTAAAATTCTTACCTCTTCTTTGTATTGGACTGG	√	2		√	2	p
GDAAS0813	(TTC)8	3	24	TGCTGAGACCGTACCACA	52.9	ATCTTCATCTTTGTCGTCTTCC	52.3	147	TGCTGAGACCGTACCACACAAGTTTGGCAATCCAAATCGATTTGCTCCATCGCATTGGCATTCTTCTTCTTCTTCTTCTTCTTCTTAGCTTCTAACCAAAATAACCTAAATCTCCTTCAAAGAGGGGAAGACGACAAAGATGAAGAT	√	1		√	1
GDAAS0815	(ATA)8	3	24	ACCCAGTGTTGACAGTAAA	49.1	GCTGCCATTCCTTCTTTG	49.2	237	ACCCAGTGTTGACAGTAAAAGAAAGATGAAATAGACATAAATATCAACTTAGGTTACTGAACATTGTCAAACAGAGACAAACAAGGATAATAATAATAATAATAATAATAAACACATTTTAAAGAAGAGGATTAAATTTAAAAATTTTCTATAGTAGTATTATTAGCTGATTTACTCCATCATAGGGGCCAAGCCATTGTTCTAGCTTCTGACAGTCAACAAAGAAGGAATGGCAGC	√	1		√	1
GDAAS0816	(TCT)8	3	24	TGTTGGAGGATTAAGGCTGTT	53	GAGGAGTTGGTTGAAGAAGAAG	52.8	108	TGTTGGAGGATTAAGGCTGTTTGGAGTTCAGCTTGAAATCTCTTCTTCTTCTTCTTCTTCTTCTCTATGCTCTAGATCTTCTCCTTCTTCTTCTTCAACCAACTCCTC	√	5	p	√	5	p
GDAAS0817	(AAT)8	3	24	AATATACGCAGCCGCTTAAC	52.2	ATTCACTGTCAGGACCTTCTT	52.4	135	AATATACGCAGCCGCTTAACATTGTAAGTGAAGCAACAACAGGCCCTTCTGGTTCAAAGGATAAACAAGAAGAAAATAATAATAATAATAATAATAATAACAGTAATGTAAGTAAAGAAGGTCCTGACAGTGAAT	√	5	p	√	5	p
GDAAS0819	(TCT)8	3	24	GAGGATCAACTGCGTCTTCTG	54.7	CGTGAACCCAGCCTAACAAG	54.6	157	GAGGATCAACTGCGTCTTCTGCGTGGGGATCTTCGGAGCGAGCGACTCGCTCCTTCTTCGCGTGAACCACCGGGTTCGCATTGATCAGCCCTAGCGTCATCTTCTTCTTCTTCTTCTTCTTCTCAGTCCTCCTCTTCCTTGTTAGGCTGGGTTCACG	√	6		√	6	p
GDAAS0822	(ATC)8	3	24	GCTGAACAAGTCTCTAGTG	48.3	AAGCAGGACATGGAGGTT	50.6	273	GCTGAACAAGTCTCTAGTGCATTTGTGCAGATTTATGATTTGATTATTTCTAAACAATGGTCAATGTTTTTTCTGCTTTAGAATTTTTATTACAAGGATGATTCTTTATGATGGACCTTATTAATATTATTATCATCATCATCATCATCATCATCATTATTATTGTTATTAATTTGTTTTTAAAAAACTAGATCAATACTTGTAATAAAGGGGCAAAACATGTTCCAAATTGAAATCTAGACAAAAATACATTGAAACCTCCATGTCCTGCTT	√	1		√	1
GDAAS0823	(CTT)8	3	24	CAATCGAATCCAGCTCTTCC	52	TCCTCCTCACCACTACCAA	52	173	CAATCGAATCCAGCTCTTCCCGCCGTTCCAATGCAACTACTATTTCCATTGTCAATCGAAGAGAGTAAATCAAGGATTTTATTGTCTCCCAAAAGAAGAATGGAGTGCCCTTCTTCTTCTTCTTCTTCTTCTTCATTCATGGAAAGCTTGAGTGTTGGTAGTGGTGAGGAGGA	√	2		√	2	p
GDAAS0824	(GAA)8	3	24	CATTCCATAGCCGATTAACTG	50.5	ATCATCGTGGCGTCCTTA	50.8	113	CATTCCATAGCCGATTAACTGTATGTTTTGTTTTCGATCGAGAAACAACAAAAGATTCAGGTGAAGAAGAAGAAGAAGAAGAAGAAGACCAAGTTTAAGGACGCCACGATGAT	√	1		√	1
GDAAS0825	(ATG)8	3	24	GAGTGATTGAAGATCGCTGTA	51.5	ATGCTAAGGTCGTCCAACA	51.7	154	GAGTGATTGAAGATCGCTGTAAGCTTTTGCATCTACTTATTCCACGTAGTATATATATAAATATGTAATTTATTATCATTGCATATGATGATGATGATGATGATGATGAGGACGGTTCCATTAATTGTGTAATTCTGTTGGACGACCTTAGCAT	√	5	p	√	5	p
GDAAS0827	(ATT)8	3	24	AAGCCTACAAGAGTCCAACA	52	GAGTTCGAGTTCGATTAAGGTT	52.4	237	AAGCCTACAAGAGTCCAACAAACAAGAAAAAAAAGATCTCAGGAGTTGGGGATGATTTTCAACAATTGAAGTTTGGAGTTTGGACTTATGATTATTTTTATGTATTATTATTTATGTATGAGTAAAACAATTATTATTATTATTATTATTATTAATTGAAGCATGAAGTTAAATAGATGAATTTCTAGCTCGAACTCGAGCTTAAAAGTTCGAGCAACCTTAATCGAACTCGAACTC	√	2		√	2
GDAAS0828	(CAG)8	3	24	CCAAGAATATGCCATATGAGTG	50.9	ATCAGCCTATGAAACCCAAG	50.7	163	CCAAGAATATGCCATATGAGTGCCTCTGGGTTCTCGGTTGCAACCTCCACCTTTTCATCATCATCAGCAGCAGCAGCAGCAGCAGCAGCATTAGATTCTTTTATATCATCAGTTCCGAGTTTGAGGCTTTTTCCTGTTTCGAGCTTGGGTTTCATAGGCTGAT	√	6		√	6
GDAAS0829	(TCT)8	3	24	CAGTTGCATTCTTCTTGTCTCC	53.8	TCCAGTATCGGTCAATGAATCG	54.2	121	CAGTTGCATTCTTCTTGTCTCCCTGTCTTCTTCTTCTTCTTCTTCTTCTTCATCTCAGTTTGCAGATAATGGATGCTACACTTCCATTTTTGCATTCGGCGATTCATTGACCGATACTGGA	√	3		√	2
GDAAS0830	(CCT)8	3	24	GACCTTCATATTCACCACCTAC	52.1	CCTGTAAAGTTGATGGGAGATT	51.9	126	GACCTTCATATTCACCACCTACTGCCCCTCCTCCTCCTCCACCTCCTCCTCCTCCTCCTCCTCCTATGTTTAGAAGTACTCCTTCGTTTGTGTCAGGTCCTGCAAATCTCCCATCAACTTTACAGG	√	2	p	√	2	p
GDAAS0831	(ACA)8	3	24	AGAGGGAACTGAATTAAGCA	49.5	GATGGTCTTGGTCTGTAGG	49.7	162	AGAGGGAACTGAATTAAGCAATACATATGAAAAAGGTATTGCATCACAAGCTAAGACAGACACAAGTGCAGTTTATAGGTCCATATACAATGCCAGCAGCCTTAACATAAACACAACAACAACAACAACAACAACAAGGTACACCTACAGACCAAGACCATC	√	2	p	√	2	p
GDAAS0832	(GAA)8	3	24	GGCACATCGTAGGCTTGAT	53	CAAACACACAACATACACTCCA	53.3	146	GGCACATCGTAGGCTTGATGGGAGGGTTTTGAGAAGAAGAGAAGGAAGAAGAAGAAGAAGAAGAAGAAGCCATAGAAGGGGAGCTTGAAGAGTTTAGGGTTGATGATGAACTTCATGGTTTTCTTGGAGTGTATGTTGTGTGTTTG	√	3	p	√	2	p
GDAAS0833	(AGA)8	3	24	AAGACGAAGAGCAGGAGAAG	52.6	CAGCAATAGCCATTAACAGACA	52.9	211	AAGACGAAGAGCAGGAGAAGAGGGCATTGGAGAGCCCAAAACGAAACGGTAAATTTCCAGAAGAAGAAGAAGAAGAAGAAGAAAACGTTGATGAAAAGTTGCATTCAAATTAGTCCTTATTTTCAAATAACATTTAAACCTACTCTTCTACTTAATTTCAACTCCGATCCGATCCGATCCAATATCAAATGTCTGTTAATGGCTATTGCTG	√	2		√	2	p
GDAAS0834	(TTC)8	3	24	TTTGCCCTCTCTACCTTTCA	51.6	AACACATCCGCTACCTCG	51.9	157	TTTGCCCTCTCTACCTTTCATTGTGTTTTTTTGTGTATGTTTATGGCTAGTTGAGCTCTCTGTACTCTCTCCTCTTTCTTCTTCTTCTTCTTCTTCTTCAAGACTCTTTATTCTGTTAGCTTTCTTTTGAATCAGATCTCGAGGTAGCGGATGTGTT	√	2	p	√	2	p
GDAAS0838	(AAG)7	3	21	CCCAAACGGATTAGACTCTC	51	TATGCTAGTGCTGCTGCT	51	234	CCCAAACGGATTAGACTCTCGCTCCCTGGAACGATCCCAACCACCAACTCTGGTATTCCAACCACCATGTCCCCCACCACCACCACCACCACCACCTCCTCCACCGCCATAGCCGCCACGGAATTCATTCCGGGGACCATTCCATCGACTTCCCCCCTGCTGGGGCGGCCCACCATAATGCACTCTATCATTCCCTGATGCTGCAACTGCTACAGCAGCAGCAGCACTAGCATA	√	2		√	1
GDAAS0839	(CCA)7	3	21	TGCCAACATTTACACATACC	49.6	GTAGTAGAATACACTTCCTCAC	49.4	196	TGCCAACATTTACACATACCCATGGAGCCCAGAGATTACAATACTCTCCCTCACACCACCCATCTTTAAGGTCAAAAATTCCAGTACAAAAGGAAAAGAAGAAGAAGAAGAAGAAGAAACTTCAATTCCATGACGACGACAAAGACGAAAAGAACACGACAAAATATCTAAGAAGTGAGGAAGTGTATTCTACTAC	√	2		√	2
GDAAS0840	(TCA)7	3	21	CCTCATTATCGTCGTCATC	48.4	AGGAGAGTGAAGGTTATGG	48.4	153	CCTCATTATCGTCGTCATCCCCCTCACCATATTTCTTGCGACCATAGCTCTCATCATCATCATCATCATCACGCCTCTGGTATCTAGGTTTCCTGTACTCCTCTTCCTCATTGGGCCTATCATAGCTTGATCTCCCATAACCTTCACTCTCCT	√	1		√	1
GDAAS0841	(TCA)7	3	21	TCCTCATTATCGTCGTCATC	50.3	TGAAGCACAGAATTGAGTTG	49.9	155	TCCTCATTATCGTCGTCATCCCCCTCACCATATTTCTTGCGACCATAGCTCTCATCATCATCATCATCATCAACATGGCTGCCTTACTCATTCTGCCATTTCTTCTTCTTTCTCTTCTTTCAAACACAGCCTCTGCAACTCAATTCTGTGCTTCA	√	1		√	1
GDAAS0842	(GAA)7	3	21	CCAAACCCAACGGATTATTCT	52.1	GCCATGTCAGCAAGCAAT	51.5	159	CCAAACCCAACGGATTATTCTAGAAGCTGAAGAAGAAGAAGAAGAAGAAGAGTGCAACAGTAGTATGAAAGAGGAACAAGTGTCCACAACCAACGAAAACGTGTTCTTCATGGACGAGGAAGCGTTTTTCGACATGCCCGGATTGCTTGCTGACATGGC	√	6		√	1
GDAAS0843	(AAG)7	3	21	AACAGGAGCAGCACCATT	51.7	TGACCCAACCCAGAAAGATT	52.2	133	AACAGGAGCAGCACCATTCACCAGAAGGATATTTGATGCTTACAAGAAGAAGAAGAAGAAGAAGATAGCACAAGTTATTGGTGATAAAGAAAAAGGCAGACTGAAAAAGATTGAATCTTTCTGGGTTGGGTCA	√	3		√	2	p
GDAAS0844	(TTC)7	3	21	GAGCATCCAGCAAGAATGA	50.7	TCTCTCGTCCTCACAAACT	50.7	136	GAGCATCCAGCAAGAATGAAGATTGGGTACCCATATTCTTCTTCTTCTTCTTCTTCGGCAAACAAGGCTTAAATTACGCTCTGCTCAGACTGACAGTCTTCTGTCCCATTTGTTTCCAGTTTGTGAGGACGAGAGA	√	2	p	√	2	p
GDAAS0845	(GAA)7	3	21	CAAGACCAGAATCCAATCCAG	52.2	CCATTGACAGAGGCAGGAA	52.4	215	CAAGACCAGAATCCAATCCAGGTGAAATCCACTGGACCACCTTTATTGGTGAAATTACCTGCAAAAATGGAGGAAACAAAAGATCAAAATTTCACCTCTGCATGTCCCACAAAAGAATCTGAAGACAACTCCTTGGAAGAAGAAGAAGAAGAAGAAGATGATGATTTTGATGATGATTGGGACACTTTCCAGTCTTTTCCTGCCTCTGTCAATGG	√	3		√	2
GDAAS0846	(GCG)7	3	21	GTTGAACTCCTCGTCCTC	49.6	ACTACGGTTACTGGTGCTA	50.4	258	GTTGAACTCCTCGTCCTCCTCGTCGGACGAGGACTCGTAGAACCGGTCAAAGATCTTCGGCGTCCTTTGAGTCTCATCGAGGCCGAAATTGAAATTGTTGCTACGCTCGTCCTCGCTGCCGTCGTCCTCGCCGTGACTCAGTAGCGGCGGCGGCGGCGGCGGCGAAGGCGGAGCGAAAATGAAGTCCTGACTGAAAGGATTGAGATCATCACGGTTCTCGCCGGCGGCAGGGGTATTGGTAGCACCAGTAACCGTAGT	√	2		√	2
GDAAS0847	(GAA)7	3	21	TTGGAGAACGACGATGAATG	51.6	TGGAGATGAAGAAGACGAAGA	52	150	TTGGAGAACGACGATGAATGTGACGACGTTGAGGATAACAGAAATACGAGCGATGAAGAAGAAGAAGAAGAAGAAGGAGGAGGAGAAGGAGGAGATGAAATTGTTGGATTTGTTGCTACGAGATCACTTTCTTCGTCTTCTTCATCTCCA	√	3		√	3
GDAAS0848	(GAA)7	3	21	CGCTTCCTTCTTCTGATTAGA	51.1	GCAGTGCAGTGAGTTGAG	51.3	138	CGCTTCCTTCTTCTGATTAGAATCACGGATCCTCCCCTTCGCCGGAGAAATTTTGCGTTCGGATGAATTTCCCTCTTACCTTGACGTTTCACTGAAGAAGAAGAAGAAGAAGAAGATTGACTCAACTCACTGCACTGC	√	4	p	√	4	p
GDAAS0849	(CGC)7	3	21	CGAGGTCAATTCCGTCAAT	50.8	CCATCGTTACTGAAGAGATTG	50.2	123	CGAGGTCAATTCCGTCAATTCACTCAACAACAACGCCGCCGCCGCCGCCGCCGCGGCGGCGACCAATAACCAGGTCAACAATTTCAATTTCAAATCCAATTACAATCTCTTCAGTAACGATGG	√	1		√	1
GDAAS0850	(ATG)7	3	21	ATCTCATGGATTGCTCGTAG	50.4	GCATAACCACAATAGTAACACC	51.4	147	ATCTCATGGATTGCTCGTAGCAAATGAGGATGTTTTTTGTACATATTACATAAATACTATATGATGATGATGATGATGATGATACTGTGAAGCTTTTTGCGTGGAGAGCAAAGTTAATAAGTAATGGTGTTACTATTGTGGTTATGC	√	3		√	3	p
GDAAS0851	(GAG)7	3	21	CTACAGCAGCCATTACAGA	49.7	ATCCATTGAAGCAGTCGTA	49.2	137	CTACAGCAGCCATTACAGAAAGCACTCCAGAGTCTGTAAAAGCATCGGTTGTTGAAGAAGAGGAGGAGGAGGAGGAGGAGGGACTTCCTTCTCCACCCTTGGATGAGGGCGCTTTCTTTACGACTGCTTCAATGGAT	√	1		√	4	p
GDAAS0852	(GAG)7	3	21	CTACAGCAGCCATTACAGA	49.7	ATCCATTGAAGCAGTCGTA	49.2	137	CTACAGCAGCCATTACAGAAAGCACTCCAGAGTCTGTAAAAGCATCGGTTGTTGAAGAAGAGGAGGAGGAGGAGGAGGAGGGACTTCCTTCTCCACCCTTGGATGAGGGCGCTTTCTTTACGACTGCTTCAATGGAT	√	1		√	2	p
GDAAS0853	(GGT)7	3	21	AGTGCTGCTGCTGCTGTA	54.3	GATCCCAACCACCAACTCTG	53.8	196	AGTGCTGCTGCTGCTGTAGCAGTTGCAGCATCAGGGAATGATAGAGTGCATTATGGTGGGCCGCCCCAGCAGGGGGGAAGTCGATGGAATGGTCCCCGGAATGAATTCCGTGGCGGCTATGGCGGTGGAGGAGGTGGTGGTGGTGGTGGTGGTGGGGGACATGGTGGTTGGAATACCAGAGTTGGTGGTTGGGATC	√	2	p	√	1
GDAAS0854	(AAG)7	3	21	ACACCACCCATCTTTAAGG	49.6	GGCAACACAAGTTAGTAGTAG	50	158	ACACCACCCATCTTTAAGGTCAAAAATTCCAGTACAAAAGGAAAAGAAGAAGAAGAAGAAGAAGAAACTTCAATTCCATGACGACGACAAAGACGAAAAGAACACGACAAAATATCTAAGAAGTGAGGAAGTGTATTCTACTACTAACTTGTGTTGCC	√	4		√	4	p
GDAAS0855	(CCA)7	3	21	CCCAAACGGATTAGACTCT	49.2	GGAAGTCGATGGAATGGT	49	153	CCCAAACGGATTAGACTCTCGCTCCCTGGAACGATCCCAACCACCAACTCTGGTATTCCAACCACCATGTCCCCCACCACCACCACCACCACCACCTCCTCCACCGCCATAGCCGCCACGGAATTCATTCCGGGGACCATTCCATCGACTTCC	√	2		√	2	p
GDAAS0856	(TCA)7	3	21	CCTCATTATCGTCGTCATC	48.4	AGGAGAGTGAAGGTTATGG	48.4	153	CCTCATTATCGTCGTCATCCCCCTCACCATATTTCTTGCGACCATAGCTCTCATCATCATCATCATCATCACGCCTCTGGTATCTAGGTTTCCTGTACTCCTCTTCCTCATTGGGCCTATCATAGCTTGATCTCCCATAACCTTCACTCTCCT	√	2		√	2
GDAAS0857	(TCA)7	3	21	CTCCTCATTATCGTCGTCAT	50.2	TGAAGCACAGAATTGAGTTG	49.9	156	CTCCTCATTATCGTCGTCATCCCCCTCACCATATTTCTTGCGACCATAGCTCTCATCATCATCATCATCATCAACATGGCTGCCTTACTCATTCTGCCATTTCTTCTTCTTTCTCTTCTTTCAAACACAGCCTCTGCAACTCAATTCTGTGCTTCA	√	4	p	√	3	p
GDAAS0858	(GAA)7	3	21	GCACTGCCAGCAAACCAA	54.3	TTCCTCGTCCATGAAGAACAC	53.9	141	GCACTGCCAGCAAACCAAAACCAAACCCAACGGATTATTCTAGAAGCTGAAGAAGAAGAAGAAGAAGAAGAGTGCAACAGTAGTATGAAAGAGGAACAAGTGTCCACAACCAACGAAAACGTGTTCTTCATGGACGAGGAA	√	2		√	2	p
GDAAS0859	(AAG)7	3	21	CACCATTCACCAGAAGGATA	50	GACCCAACCCAGAAAGATT	49.9	121	CACCATTCACCAGAAGGATATTTGATGCTTACAAGAAGAAGAAGAAGAAGAAGATAGCACAAGTTATTGGTGATAAAGAAAAAGGCAGACTGAAAAAGATTGAATCTTTCTGGGTTGGGTC	√	2		√	2	p
GDAAS0860	(TTC)7	3	21	GAGAGCATCCAGCAAGAAT	50.3	GGAAACAAATGGGACAGAAG	50.2	119	GAGAGCATCCAGCAAGAATGAAGATTGGGTACCCATATTCTTCTTCTTCTTCTTCTTCGGCAAACAAGGCTTAAATTACGCTCTGCTCAGACTGACAGTCTTCTGTCCCATTTGTTTCC	√	2	p	√	2
GDAAS0861	(GAA)7	3	21	AGAATCTGAAGACAACTCCT	48.9	CATTGACAGAGGCAGGAA	49.2	101	AGAATCTGAAGACAACTCCTTGGAAGAAGAAGAAGAAGAAGAAGATGATGATTTTGATGATGATTGGGACACTTTCCAGTCTTTTCCTGCCTCTGTCAATG	√	1		√	1
GDAAS0862	(GCG)7	3	21	AATTGTTGCTACGCTCGT	50.2	ACTACGGTTACTGGTGCTA	50.4	166	AATTGTTGCTACGCTCGTCCTCGCTGCCGTCGTCCTCGCCGTGACTCAGTAGCGGCGGCGGCGGCGGCGGCGAAGGCGGAGCGAAAATGAAGTCCTGACTGAAAGGATTGAGATCATCACGGTTCTCGCCGGCGGCAGGGGTATTGGTAGCACCAGTAACCGTAGT	√	1		√	1
GDAAS0863	(GAA)7	3	21	TTGGAGAACGACGATGAATG	51.6	TGGAGATGAAGAAGACGAAGA	52	150	TTGGAGAACGACGATGAATGTGACGACGTTGAGGATAACAGAAATACGAGCGATGAAGAAGAAGAAGAAGAAGAAGGAGGAGGAGAAGGAGGAGATGAAATTGTTGGATTTGTTGCTACGAGATCACTTTCTTCGTCTTCTTCATCTCCA	√	1		√	3	p
GDAAS0864	(GAA)7	3	21	CGCTTCCTTCTTCTGATTAGA	51.1	GTGAGTTGAGTCAATCTTCTTC	51	130	CGCTTCCTTCTTCTGATTAGAATCACGGATCCTCCCCTTCGCCGGAGAAATTTTGCGTTCGGATGAATTTCCCTCTTACCTTGACGTTTCACTGAAGAAGAAGAAGAAGAAGAAGATTGACTCAACTCAC	√	2	p	√	2	p
GDAAS0865	(CGC)7	3	21	CGAGGTCAATTCCGTCAA	49.8	CCATCGTTACTGAAGAGATTG	50.2	123	CGAGGTCAATTCCGTCAATTCACTCAACAACAACGCCGCCGCCGCCGCCGCCGCGGCGGCGACCAATAACCAGGTCAACAATTTCAATTTCAAATCCAATTACAATCTCTTCAGTAACGATGG	√	1		√	1
GDAAS0866	(ATG)7	3	21	GTAATCTCATGGATTGCTCGTA	52	GCATAACCACAATAGTAACACC	51.4	150	GTAATCTCATGGATTGCTCGTAGCAAATGAGGATGTTTTTTGTACATATTACATAAATACTATATGATGATGATGATGATGATGATACTGTGAAGCTTTTTGCGTGGAGAGCAAAGTTAATAAGTAATGGTGTTACTATTGTGGTTATGC	√	4		√	4	p
GDAAS0867	(GAG)7	3	21	CTACAGCAGCCATTACAGA	49.7	ATCCATTGAAGCAGTCGTA	49.2	137	CTACAGCAGCCATTACAGAAAGCACTCCAGAGTCTGTAAAAGCATCGGTTGTTGAAGAAGAGGAGGAGGAGGAGGAGGAGGGACTTCCTTCTCCACCCTTGGATGAGGGCGCTTTCTTTACGACTGCTTCAATGGAT	√	1		√	3	p
GDAAS0869	(TTA)7	3	21	ATATCCTCCAACAGTCTCGTT	52	TGGGAAATGTGGGAAGAAGA	51.9	163	ATATCCTCCAACAGTCTCGTTTCTGGGCAGAGCTTCTGAAGGCGGCAAAGTCTTGAACCTCTTATCAACTCCATTCTTGTCAGAAACATTGTTGTTGTTATTATTATTATTATTATTATTTCCTTCTTTGTTAACATTCTTGTTCTTCTTCCCACATTTCCCA	√	2		√	2
GDAAS0870	(AGA)7	3	21	TTGAAGAGACGGCATAATTG	49.4	GGAGTTCGGAGAGGGTTA	49.9	198	TTGAAGAGACGGCATAATTGTAATCCTTTCTTCTTTTATCTTCGATCAACCAAAACTCAAGTAGAAGAAGAAGAAGAAGAAGAGCAGCCATGGCTAACATGATCATGGCCTCCTCAAAAGCCCTAATGCCCACCGCTCTCCCTTCCCCAAGGCTTAAAATTTCAGCCTCCCTTCCCAAATTAACCCTCTCCGAACTCC	√	1		√	1
GDAAS0871	(GTT)7	3	21	GCAGAGTGAGAATTAGAGTT	48.1	GTCCCTTCTTTGCCAGTA	48.8	161	GCAGAGTGAGAATTAGAGTTTTACGTGTATATATGTATCAATAAAGAGAAGAACTTGAAGTTGTTGTTGTTGTTGTTGTTGTAAGAGGTGCTCGGTGAGGTAGTGAAATAGAAAGAGAATAAAAATGTTCTATTCACAGTTTATACTGGCAAAGAAGGGAC	√	3		√	3	p
GDAAS0872	(CGG)7	3	21	CGGTTCAGATGGAGCCAAT	52.9	GCCAAACCCAGCAACCAT	53.6	140	CGGTTCAGATGGAGCCAATGGCGGGGAGTTTTTCTGGGAAATTGCTAATTTCCGCGGTGCTGACGGCGGCGGCGGCGGCGGCGGTGGTGGTGGTGGCGGAGGTGGAGGAACTGGGAGTTTTGATGGTTGCTGGGTTTGGC	√	3		√	1
GDAAS0873	(TCC)7	3	21	TGGATGGAGCTAATTCTTGA	49.3	GGAGATAGAGGAAGAGATAGAG	49.7	155	TGGATGGAGCTAATTCTTGATCACTATCAGCTCCCGCTTCTTCTACATCTTCCTCCTCCTCCTCCTCCTCCTCTTCTTCTACTTCTTCCACTTCTTCTTCCTCTTCAACCTCTATTTCTTCCTCTATTTCTTCCTCTATCTCTTCCTCTATCTCC	√	4	p	√	4	p
GDAAS0875	(TGA)7	3	21	GGAAGAAGGCTAACAGTATGG	51.7	CTCACTATCACCACCCTCTC	52.1	119	GGAAGAAGGCTAACAGTATGGCTGCCGCCAAGTTTGCATTACTTGGCAGTGATGATGATGATGATGATGAGAGGTCGAGTTTGACTAAAGATGGGGATGGAGAGGGTGGTGATAGTGAG	√	2		√	2	p
GDAAS0876	(TCT)7	3	21	CCATGAGTGGAGGCTTGATC	53.7	CCGTCATAGCATCGCTCTC	53.4	145	CCATGAGTGGAGGCTTGATCAGTTAAGGCTTGTGTGAGCGAAGCTGATGGAGGACGTCTATGTTAAGAGCGCTTCTCTAAAATCTTCTTCTTCTTCTTCTTCTTTGCCTTAGCCGGAGCTCGGCGAGAGAGCGATGCTATGACGG	√	3		√	2
GDAAS0878	(GAT)7	3	21	AAGGTGATGGAGTGAAGAGG	52.1	GCAGAAGCATCGTTATTGTTAG	52.1	195	AAGGTGATGGAGTGAAGAGGTCCCTAAATTACGAAATAATTGTGGTGCTGAAGATGATGTAGGAGATGATGAGTCAGACAATCAAGGAGAAAGCTTGGACAGTTTTATCGTCAAAGATGATGATGATGATGATGATTCTAATAGTGATGGTGTTTCTGACAGTAATGATGGTTCTAACAATAACGATGCTTCTGC	√	2	p	√	2	p
GDAAS0879	(CAG)7	3	21	GCAACCGCAACAGAATATG	50.7	TGCTGCTGAAGCTGAGAA	51.5	111	GCAACCGCAACAGAATATGCATTCGAGCAGTTTGAGTAACGGTGTTGTGCCTTCCCAGATTCCAAATCAGAGCCTCCCGCAATCTGCTATGCATTCTCAGCTTCAGCAGCA	√	1		√	1
GDAAS0880	(CAA)7	3	21	CGCATCAGTCTTCACAGC	51.5	TTTGGTTGGAGCATTTGTTG	50.9	172	CGCATCAGTCTTCACAGCCGAGCCTTTCTGAACACCAGCTGCAACTGCAGATGCTACAGAAACTGCAACAGCAACAACAACAACAACAACAACAGCAACAGCAACAGCTTTTGTCCCCGGTTGGCTCCAATTTCGAACAATTGCCCCAACAGCAACAAATGCTCCAACCAAA	√	2	p	√	2	p
GDAAS0881	(ATC)7	3	21	TTCGGAGCGTCAACCTTG	52.8	CCTTCATGTTCACCAACTGAT	52	119	TTCGGAGCGTCAACCTTGCTCGGCGGCGTCGATTAACGATATGGGAAACTTTGCATGGGCTAATAATAACGACGATCATCATCATCATCATCATCATAATCAGTTGGTGAACATGAAGG	√	1		√	2	p
GDAAS0882	(GCG)7	3	21	GAATCTCCTCTCGCTGTG	49.8	TCTCCCAACATCGTGATAC	49.4	145	GAATCTCCTCTCGCTGTGCTGGAGCAATACTACTAGTGAGAATAGTAATAGCGGCGGCGGCGGCGGCGGCGCAGGCAGTTACAGTAGCTCCTCCAATGGCGCGTTTGGGAGGGACGGGCTGCTGTGGTATCACGATGTTGGGAGA	√	6	p	√	6	p
GDAAS0883	(ATC)7	3	21	GCAATCTCTTCTTAGGCATCAA	52.6	GGATAGTTTGGTTGCCCTTT	51.5	215	GCAATCTCTTCTTAGGCATCAATGCCAGTGAGAAAAAAAGAAGTAAAATTCATGGCCACCAAAAACCATTATACAATGCTGATCATCATCATCATCATCATCCTATACAAAAGAAAACCCCAATGGCATCCATTCCCCAAAGGATCAAAATTTGAATTCATAAAGGCAAATAGGTCATGGGGGGGCAAAGGGCAAAAAGGGCAACCAAACTATCC	√	2	p	√	1
GDAAS0884	(TGA)7	3	21	GGCAGCAACGATTGAGAA	50.9	GTCTTCATTCATCGCCATAC	50.1	176	GGCAGCAACGATTGAGAATTGTGTATGTTGAGTACTGATGCGGACGACGTGTATGTATGTTCATATCCGAAATTTCAATTTCCGGCAGCAACGATTGAGAATTGTGTATGTTGAGTTACTTGAGTAGTGATGATGATGATGATGATGATAAGCTTGTTCGACAGATTGCTGTTGCCGCCATCGTCTTTATCGTCAGTTAAAATTCTGCAGCGAATATATATCGCGTACGTTCTGGTAGGGTATGGCGATGAATGAAGAC	√	3		√	3
GDAAS0885	(GGT)7	3	21	AGAAGACTGTTGATGAGGTT	49.5	GCATATTCGAGCCACCAA	50.2	120	AGAAGACTGTTGATGAGGTTTGGAGGGATATAATGAAGGAATATTGTGTTGAGAAAGATGGGAGTGGCGGTGGTAGTGGCGGTGGTGGTGGTGGTGGTGGTGTTGGTGGCTCGAATATGC	√	4		√	3
GDAAS0886	(GAT)7	3	21	TGTTGAAGGTTCTGATGGAGTA	52.8	TGACTGGTTTCTTGCCGATAT	53.2	170	TGTTGAAGGTTCTGATGGAGTAAAAAGTTTAACCAATGTAGCTGATCATAGCATGGTGGATGAAGCTATGGAGGATGATGATGATGATGATGATGGCATCATTATTAATGTGGTGCAAAGGAAAAATGAGGGAATTAGTACATCATATGATATCGGCAAGAAACCAGTCA	√	6	p	√	3	p
GDAAS0887	(TGC)7	3	21	ACTACTTCCACAGAATGC	46.6	GAACAGTGCCAAATCTTC	46.6	217	ACTACTTCCACAGAATGCAACAGGGGGGCTGCCAATATCAAAATCCACAATGCTGGTCTGGACCTCACTGGAAGCCACCAATATGCTGCTGCTGCTGCTGCTGCTTTCATCCAACAGTGATGGGAAATCCCTCTTAGAATTGGAGCTACTTCCGTGTTTCCGAACTTGTTTCTTGTCTTTGCCCTTGTTGCCTCGAGAAGAAGATTTGGCACTGTTC	√	1		√	1
GDAAS0889	(AAC)7	3	21	AAGGCTATTGGAACCATTAGG	51.2	GGATCTCTTGTTGATTGTGATG	51.4	210	AAGGCTATTGGAACCATTAGGTTCAGACTAATCTGATTGTATATACACCCTATTCAATCACAACTATGGCACAAACAGGAACAACAACAACAACAACAACAATTACACAGTATGAATATCAGACTCAAATAGTACCCAACTCAACCGATCCCAGAATCATCAAGCTCAGATCCCAAAATCGAATCTTTCATCACAATCAACAAGAGATCC	√	2		√	2	p
GDAAS0891	(CGG)7	3	21	AAGGAAGAAGAGAAGACGAA	49.3	CCACACCTACACCTAAACC	50.2	212	AAGGAAGAAGAGAAGACGAAATCGGTGAATTCCGTGGATTCGATTTCGCCGTCGCAGGTTTCTCTGCCGGCTACCTCGTCTCCGCCGGCGAATTCGGCGAAAAAATCGGAGACGGCGGCGGCGGCGGCGGCGGAGGTGCAGCAGATGCCGGCGAACAGGTGTTCGAGTTGCCGGAAGAAGGTGGGGTTAACGGGGTTTAGGTGTAGGTGTGG	√	3	p	√	1
GDAAS0892	(TTG)7	3	21	TCGTGTCAAGTAAGACCTGTT	52.8	TCCCAACCCTCACTTTCCA	53.2	227	TCGTGTCAAGTAAGACCTGTTGGAAAGGAGTGGTCCAGGCCGGGGCGATGAAGGGGGGGCGGTGAATACCTGATGTAACGCGAAAGTGCGGTGATAGTTGCAGATTGTTGTTGTTGTTGTTGTTGCTGTGATTTACTGCAGGCTGCAATGGGGATAAGATTGGGGAATCCCCACAAGATGTAATGTGACAGTATCTAAAAAAAGGGGGTGGAAAGTGAGGGTTGGGA	√	4	p	√	3
GDAAS0893	(AAT)7	3	21	TGTAGCAGCCAGCAATGAT	52.4	ACTTCACATCCACAATTCTCAG	52.5	132	TGTAGCAGCCAGCAATGATGGAAGATGATAATGCATGTATCACAAAAAGAAATAATAATAATAATAATAATAACTGCGATGTCCTATATTATCTTTTTTTTCACAGAAACCTGAGAATTGTGGATGTGAAGT	√	1		√	1
GDAAS0894	(GGT)7	3	21	GGTTATGCCGAGAATTATGG	49.7	TTGAGTAGCCAAGTGAAGG	49.8	229	GGTTATGCCGAGAATTATGGTGGATTTGACAATTCCTATAGCGGTTTTGGTGGCGGCGGCTTTGGCCCTGCCTCTTATAGGTCTTTTGGTGGAGGTCTTGGTGGTAGGTTTGGTGATTACCCATATGGGGGTGGTGGTGGTGGTGGTGGTGAATTTGGGGGCCGCTATGGTGAGTATGGCAGTAGTGATTTTGGTGGATACAGAGGAGAGCCTTCACTTGGCTACTCAA	√	2		√	2
GDAAS0895	(GGA)7	3	21	GGAGGTCCATTCATCTGTG	50.4	AAGAGCGGATTCTGTTGAG	50.4	286	GGAGGTCCATTCATCTGTGCTCGCATTTCTGGAAGTAAGGTAAAGCAGTGTAGCGATCATTTTATCGTAATCGGGGAAATGAAATATTGGGGCGGGATGTGGCCGTCGGAATCGGGAATTGGATTGCTGGTTTCGTCGCCGGGAAAGTTCTGGGAAGAAAGGGTTGATGGAGGAGGAGGAGGAGGAGGAGCAAGGGGATGGACTCTGAGCGGCTGTTCATATGCCTGTACTATGGGGGTCGTGCTCATCATACTAACTTGCCAATTGCTCAACAGAATCCGCTCTT	√	1		√	2	p
GDAAS0897	(CAT)7	3	21	AGAACTGTTGCTGCTTGCTT	54.2	ATGACGACGCCGACGATT	54.7	170	AGAACTGTTGCTGCTTGCTTTCTTGTAACTCGTGGTAACATCATCATCATCATCATCATCCTCAAGATCACTAAACGACACATCATCCTCATTCTCGATGGGAATGGCGGTTTTGGTGCTGTTATGTGTTTCTGTGCTCTCTTCGTTTAGCCAATCGTCGGCGTCGTCAT	√	5	p	√	5	p
GDAAS0898	(TCA)7	3	21	CGGTTTATTCTGAAGCCATTC	51.3	TTCTACTGGACATGGAGGATT	51.5	131	CGGTTTATTCTGAAGCCATTCCTTCATATTCCTCAGAGGAACAAACACTTCATCATCATCATCATCATCATCGCCATCCCCATCCTCTTCAAAATCATCAGCGCCATCAAAATCCTCCATGTCCAGTAGAA	√	1		√	2	p
GDAAS0900	(AAT)7	3	21	TGGATGCGTCAGAGATTCAAG	54	ACACAAACCCACACCCTTTC	54.1	208	TGGATGCGTCAGAGATTCAAGGTCGGCATATTGATGCTAGAGCTTTAATAAGCAAGTTGCTGGAGAATAATAATAATAATAATAATGGTTCCCCTGTCGTCATTTCCATAGTGGGTGCGGGAGGGATTGGAAAAACTACACTTGCTCAATTAGTGTATGGGAATGAACAGATAAAGAGTCATTTTGATGAAAGGGTGTGGGTTTGTGT	√	2		√	3
GDAAS0901	(CTG)7	3	21	GGAGGCGGATACTGAAGGA	53.5	GGCACTGCACCAACATCA	53.3	111	GGAGGCGGATACTGAAGGAGTGTCTGATTCAGGTATAGAAGCCCCTGCTGCTGCTGCTGCTGCTGCTTCTGGGTTAGGTGTAACACCCGGTTCTGATGTTGGTGCAGTGCC	√	1		√	1
GDAAS0902	(CGG)7	3	21	GTGACGGTGAAGGAAGAG	49.9	GCTGTTGTCCTCGTTCAT	50.1	207	GTGACGGTGAAGGAAGAGGCGGTGGAATCCTTTAGCGGCGGCGGCAAGTCGAAACCAACGGCCGCCGACAATGAAACAGAGCTAAACTTCGACGACAACCATTTCCACGGCGGCGGCGGCGGCGGCGGAAACGCCTCGATTTTTGCGGAATTCAAAGACTGGTCATCGGACAGCGATTCCAGCGCGATCATGAACGAGGACAACAGC	√	1		√	2	p
GDAAS0904	(AAT)7	3	21	AAGCAACTGTGCGTCATA	49.7	CAATCCTTGCTCCTCTCAT	49.6	133	AAGCAACTGTGCGTCATAATTTTTCATAGCTTTGAGGAGAATCTACTTTCTTTTATCCGCAAGAGTTTCTTGAAGCATTGATACTTGGAAGAAGAAGAAGAAGAAGAAATAATAATGAGAGGAGCAAGGATTG	√	1		√	1
GDAAS0905	(GAA)7	3	21	GATAGCTCAGCTCTACAGTG	50.5	TCTCTAACCTCCATCTCTTCA	50.7	106	GATAGCTCAGCTCTACAGTGGGGTCATCATCGTCTTCCTCTTCCTCTTCCTCTTCTTCTTCTTCTTCTTCTTCAGCTTCCAAGGGTGAAGAGATGGAGGTTAGAGA	√	2		√	2	p
GDAAS0906	(TCT)7	3	21	CACTCCATACAAGACCTTCAT	50.9	AGTCCTTATTCGCAATCTACC	51.1	127	CACTCCATACAAGACCTTCATCAGAACCCTAAGCAGCAGCAGCAGCAGCAGCAGATGTATACAGCTTATAGAAATTTTGCCCAGGCAACTAAGTTAGTTCCTGGGTGGTAGATTGCGAATAAGGACT	√	2		√	2	p
GDAAS0908	(TAT)7	3	21	AGTATGCGACGGAGCCTT	53.4	CTTTGCCACTTGCCGAAAC	53.6	163	AGTATGCGACGGAGCCTTTCTACACTAGCACAGCCGCGCCGGCTCCGCCTCCTATCCCCTGTTACTAATAATAATTACTATTATTATTATTATTATTATCATTAATTAAACCAAAGCAGAATGAAATGCCCCAGAATGGAGTCAGTTTCGGCAAGTGGCAAAG	√	1		√	2	p
GDAAS0909	(CTC)7	3	21	GGGTGGTTAATCAATTTCTTGG	51.7	CGGAGATGAGGAAGATGAC	50	161	GGGTGGTTAATCAATTTCTTGGTGTTTTCATGGCGAAACCACAAGCTCAACCTCTCCTCCTCCTCCTCCTCCTCCTTCTTGGGCTCTTAACACCCGGTTTAGCACTCTCCGGTCACCGCCGTCTCCGTTCCGAGCCCCCGCCGTCATCTTCCTCATCTCCG	√	2	p	√	3	p
GDAAS0910	(TTC)7	3	21	CATCTACAGCACTGGTCTC	50.2	TGTTGAATTGCCTGGTAAGA	50.5	137	CATCTACAGCACTGGTCTCGACTGATTCATCTTTTGATTCATCCTTAATTTCTTCTTCTTCTTCTTCTTCAACTGTATCAACAATGCTTTCCTGTGTCTCGAGAAGCAACTCCATAATCTTACCAGGCAATTCAACA	√	3		√	2
GDAAS0911	(TCT)7	3	21	CTTCGCACTCGCATCTCT	52.4	GGTATGGTGTAAGTTGTTGTTC	51.5	142	CTTCGCACTCGCATCTCTCCCCTCATACCGAATACGCACTCCATCAGATTATCTTCTTCTTCTTCTTCTTCTACATGCACTGCAATTAGCTAGCTAGCATAGCCATTCACATTTCACTGTGAACAACAACTTACACCATACC	√	2	p	√	2	p
GDAAS0912	(AGA)7	3	21	CTTCACGCACGCATTCAC	52.9	CTATTGTCTCCGCCACTGT	52.3	168	CTTCACGCACGCATTCACCGCCAAACCCGACTTTCTCCGCCCCGAATTCGCGAAATGTTTCGGATAAAATCGGACAAACGACGCCTGTTTGGAGCGAGAGAACTGCGCAAGCTTCGATTGAGAAGAAGAAGAAGAAGAAGAAAGAGTGGACAGTGGCGGAGACAATAG	√	3		√	3
GDAAS0913	(GTG)7	3	21	GCAACAGCCAGGAGTCAT	52.3	CGTCCACTGTCACTGCTAT	52.3	147	GCAACAGCCAGGAGTCATGCCCACACTACCAACAGCTCCTCAAGGCGGTCATGGTGGCGGTGGACAGTTTTCGGGTGGAGGAAGGCGTGGAAACAACAGTGGGCGTGGTGGTGGTGGTGGTGGTGGCCATAGCAGTGACAGTGGACG	√	1		√	1
GDAAS0914	(GCA)7	3	21	TTGATGGCAACGCAATCT	50.3	CCTCTCGTCCACTTGATG	49.6	150	TTGATGGCAACGCAATCTGGGAATGCGGTGAATTCCTTGCCGGAGAAAGCTGGCGGAGGCGGCGCGGGAGTGGTGGTGCATCACAGGGGGCAGCAGCAGCAGCAGCAGCAATGGTACCCTCCCCAGCAGCACCATCAAGTGGACGAGAGG	√	4		√	4	p
GDAAS0915	(GAT)7	3	21	GGGTTTGCTTCTAACTCAG	48.8	TCATCATCTTCATCCATTGC	49.1	134	GGGTTTGCTTCTAACTCAGAAACTGAGAGTTGCACAGATGATGATGATGATGATGATACTGTGGTGGCACCCAACACTGAAGTTGGATCAGATGCAGAAACTATTGGCAGTGATGCAATGGATGAAGATGATGA	√	2		√	2
GDAAS0916	(TCT)7	3	21	CGGGAGTCATTACGTAGTCA	52.2	AAGAGCTGCTTCGCCATT	52.3	117	CGGGAGTCATTACGTAGTCAAATCTCTCTTTCATTTCATCCATAAAAAATCTTCTTCTTCTTCTTCTTCTCTCTCGCACACTGATACTCGCAACACGAAAATGGCGAAGCAGCTCTT	√	3	p	√	3	p
GDAAS0917	(ATT)7	3	21	AGATGAACCAACCTCCAA	47.7	GGCATAATATACGAAGTCCT	47.7	116	AGATGAACCAACCTCCAAACCTTGAATTTCGCTGAATTATTATTATTATTATTATTCCTTTAATTATTGTAAAAATATCTTACCCATTTAGCTTTTAGGACTTCGTATATTATGCC	√	2		√	2	p
GDAAS0918	(GCG)7	3	21	TGAAGGAGAAGACGATTGC	50.4	GACAACAACACAGTTCAGAC	50.6	194	TGAAGGAGAAGACGATTGCCTGGGAATCAAGGCGGCGGAGGTGTGCGTGGCGGTGGAGGGATACGCGGCGGAGCTGATCACCCAGAAGGTGGAAATGCGGCGGCGGCGGCGGCGGCGGAGGTGTTATCAGGGGTTGGAAGAAATCCCGGAGGGAAGAGAAACTGAAACAGAGTCGTCTGAACTGTGTTGTTGTC	√	1		√	1
GDAAS0919	(CGC)7	3	21	GCTGTTCATCCAACCATCTC	52.2	GAATTTCCCGCCCGTTTAC	52.5	101	GCTGTTCATCCAACCATCTCTTCACCTCTTCATCATCGCCGCCGCCGCCGCCGCCGCGGCGATTGATCAGCGGACCTACAGGGTAAACGGGCGGGAAATTC	√	2	p	√	2	p
GDAAS0920	(CTG)7	3	21	CGTCCAAGTCAATCCGATTC	52.4	CAGCAGCAACAGCAGTTC	52.3	109	CGTCCAAGTCAATCCGATTCCCCACCTCAGCAGCTGCCTCCACCTTCACAGTTCTCTGCAACTGCTGCTGCTGCTGCTGCTGAAGTCTCTGGAACTGCTGTTGCTGCTG	√	5		√	5
GDAAS0921	(TGA)7	3	21	TGTCTTGGCTGATCTGATGATT	53.6	CACAATATGCTGCTGCTACTAC	53.5	195	TGTCTTGGCTGATCTGATGATTATTATTACTCCAACTCCCATCAGAAGAGCTACAGCTGCCTTGATGATGATGATGATGATGATCACCTTTGACCAACAGATGATGAGTTTGGATGGTGGGGCCCACAGGGTTTGAAGCTGCTGATGATGAGCTAGAAGGGTTGTTCAAGAAAGTAGTAGCAGCAGCATATTGTG	√	3		√	2
GDAAS0922	(TCT)7	3	21	CGCCTTCGTTAATAACCACTC	53.1	CCTGCTTAATCCGATCCTCTC	53.6	197	CGCCTTCGTTAATAACCACTCCGATCAAGGTCAGAAACTGAAATCTGGCCTCAGATCCCTTAACCAGACCAAAAAATGCTTCTCTTCTTCTTCTTCTTCTTCTTCCTCATCTTCCGCATCCGATCTCCGGCCCCTTTCCGGCACCGATCTTGGAGGATTCGTCGGAAACGGGAGCGGAGAGGATCGGATTAAGCAGG	√	5	p	√	5	p
GDAAS0923	(TTC)7	3	21	TTCCTGTTCTTCGTCTTCTT	49.9	AGTCTTCTTCATCTTCCTCTG	50.3	104	TTCCTGTTCTTCGTCTTCTTCGCCATCATATTCTAATTCTTCTTCTTCTTCTTCTTCCATTCCTTCTGCCTCTGCTTCAGAGTCAGAGGAAGATGAAGAAGACT	√	1		√	1
GDAAS0924	(GAG)7	3	21	GCAGAACCAAGATTGACATAG	50.6	AGATAAGCCACAACTCATACC	51	201	GCAGAACCAAGATTGACATAGAAATCATCTTTGTGGTGAGGTTTGTGGGTAGAACAAGAGTTGGCATGAGAGGGAGAAGGAGAGGGAGAGGGTGGGAGGTCCAAGAGCTTCACGGTTGAAGCAGATAATGATGATGAGGAGGAGGAGGAGGAGGAGTTGGAAAGCAGCAGCAGCTGCTTTGGTATGAGTTGTGGCTTATCT	√	3		√	1
GDAAS0926	(TTC)7	3	21	GCTCATCTTGGATCTCTTGAAG	52.8	CGAAGGAGGGTTTAGGGTTTA	52.9	188	GCTCATCTTGGATCTCTTGAAGCTTTTCGATTGATAGGACGAGCTCTTTGTCAATGTGGTTTTCCTCTTTCTCTTCCACCTTCTGCTTCTTCCCTTTATCCGCCACCATTTTCTTCTTCTTCTTCTTCTTCTGTTTCTTCTTTAGAGCTGGGACTCAGGGAGAGGCTTAAACCCTAAACCCTCCTTCG	√	3		√	3	p
GDAAS0928	(CAA)7	3	21	CCCTCCTTTCCAAACAAACAAA	53.6	GAGTGGCGGTGGGAATAAG	53.3	165	CCCTCCTTTCCAAACAAACAAACCAAAAAAAAAAAAACAAAAACCCCAACGTTAGTAGTCTCTCAAGAAATGTCTCAACAACAACAACAACAACAATTCCAGCCTCAAGTCTACCCTTACAACAATGTCCCAACACAACCCAACACCTTATTCCCACCGCCACTC	√	2		√	3	p
GDAAS0929	(CCG)7	3	21	TTTCCCTGCTCTCCCTGTT	53.3	CAATTTCGCCATCCTACTCAC	53	126	TTTCCCTGCTCTCCCTGTTGATCTCCAATCTCCGCCGCCGCCGCCGCCGCCGCCAGAAGTATATGAACATCAACACCGCCGCGGCGAGCGTGGCTCTGCCGACGGGTGAGTAGGATGGCGAAATTG	√	3		√	3	p
GDAAS0930	(CTG)7	3	21	GCCAATTTGAGCGGAGAATGT	55.4	GCGGGAACAAACTGGGACTA	55.6	151	GCCAATTTGAGCGGAGAATGTGCTCTGCAGAAGTCGTAAAACAATTCCGCATACAATTTGGTACCTCCATAAAACAAGATTCTTCTTCTGCTGCTGCTGCTGCTGCTGAAATCATCATCGTTGTCTCGGAATAGTCCCAGTTTGTTCCCGC	√	6	p	√	6	p
GDAAS0932	(TTC)7	3	21	CTTCTTCATCATCATCTTCGTC	51	TCTCCAATCAGATCAACTTCG	51.4	129	CTTCTTCATCATCATCTTCGTCCCCATAACCATTTTCTTCTTCTTCTTCTTCTTCTTGATCATCAATCTTCACTTCATTATTATTATCTTCATCAACTTTTTCTTCATCGAAGTTGATCTGATTGGAGA	√	2		√	2	p
GDAAS0934	(CAA)7	3	21	GCAACTATCACCGCACTT	50.5	GACTAATCATGTTCGTGTAAGG	50.9	115	GCAACTATCACCGCACTTTCGCGTTACATCAGGTATTCACCGCCCCCCCCTTCCATCACCCTGGCCTGGACCACTCCTTTCCAACAGGTCTTACCTTACACGAACATGATTAGTC	√	1		√	1
GDAAS0935	(AGG)7	3	21	CCAACAACAGGGACTACAA	50	CCTTCTACACTAGCACAGC	50.5	148	CCAACAACAGGGACTACAATGGTAATAATCACTCTTGAAGATGAATTTCCATTGTTTCCTTCACCGCTAGTGGAAGGAGGAGGAGGAGGAGGAGGCGTAGGAACAGCGGCCGGTGGTGGCGAAGAGGCGGCTGTGCTAGTGTAGAAGG	√	1		√	1
GDAAS0936	(TGA)7	3	21	GCAGAAGCCATAGCTGATTG	52.7	CTGATCTGTTCCCACCCATC	53.3	140	GCAGAAGCCATAGCTGATTGTTTGGATTTTATCCATAGAAACTCTCTTTCCATGGAGGAAAAGCCAGTTCTCATAAGACAAAACTAAGGTTGATGATGATGATGATGATGAATTGATGGTGATGGGTGGGAACAGATCAG	√	2		√	2
GDAAS0937	(TTC)7	3	21	TTGCGACGGTTTCATCCTC	53.6	ACTCTTCTGCTGCTCTGTTG	53.5	184	TTGCGACGGTTTCATCCTCCCCTTCAGAGAAAAATTCGTCGCTAATTCTAAACACCTCTCTTTGATAACAAAGCCTCGACCTTTGGGTTCTTCTTCTTCTTCTTCTTCGTTCCCACCTCTCCCGAAAATCTCGTCTTCCCAGAAGCAAGAAATCTCGAAGGAATCAACAGAGCAGCAGAAGAGT	√	1		√	2	p
GDAAS0940	(AAC)7	3	21	CCGATGATTATAGCACTTACG	50.2	GGTTCACCTTCCACACTC	50	162	CCGATGATTATAGCACTTACGGCGTTACGGGCAGGGGATATCGCAATCGCTGCAGGGAGCCGTGCGATTATTATAAGAACAACAACAACAACAACAACAAAAAGGTGGAAGCTGCAGAGGTTTTTCCGAGGTACAACAGCGGCGGAGTGTGGAAGGTGAACC	√	2		√	3	p
GDAAS0941	(TAT)7	3	21	AAGGTTGTGGATGTACTGAA	49.8	CCAGAAGGAGAGGAACAC	49	165	AAGGTTGTGGATGTACTGAAACACTATCCTTGTTCTGTGGTTTTTTCCAGTGATCTTTAATTCTGTATATGAAACCAAAGCTACGGATTATATTATTATTATTATTATTATTGAAAATGTTGAGAGGCTGTGATGATATGGCTTTCTGTGTTCCTCTCCTTCTGG	√	2		√	1
GDAAS0943	(CAG)7	3	21	CCACCAGACTCCGATTCCTA	53.8	GCCACTATTGCTACGACGATA	53.7	118	CCACCAGACTCCGATTCCTAGCTATCACTTCCTTCAACAGCAGCAGAGGTATCAGCAGCAGCAGCAGCAGCAGTTGAAGCAACAGGCAGAGATGATTTATCGTCGTAGCAATAGTGGC	√	3		√	3	p
GDAAS0945	(TTC)7	3	21	CACTGTACCACCAGGTTG	50	AGGCTTCAATAATGGAGAAC	48.6	100	CACTGTACCACCAGGTTGTGATCAGAGCCATCCCATTCAAGTCATCCTGATTCTTCTTCTTCTTCTTCTTCAACTGTACTGTTCTCCATTATTGAAGCCT	√	4		√	4	p
GDAAS0946	(GAA)7	3	21	AACCCACCCTTTGATTCA	48.4	CCTTCCCTTGTTGATTTAGA	48.1	124	AACCCACCCTTTGATTCAACCAATAGCCTAACCACAAGAGGAAGAAGAAGAAGAAGAAGAAACAGGAAAGCTAAAAGCTTTGGTGGGCTATGGAGAATTTCAGATCTAAATCAACAAGGGAAGG	√	2		√	2	p
GDAAS0947	(GAA)7	3	21	CTTAGCAGCAACAAGCAAGG	53.4	CTCCACATGGCGGCAATT	53.5	128	CTTAGCAGCAACAAGCAAGGAGGAATTGAAGATGAAGAAGAAGAAGAAGAAGAAGTAGTGCCTCCAGGCCGCCATCATCCTCAGCCGCCATCTGTTTTGTTGAAGGACTCAATTGCCGCCATGTGGAG	√	1		√	1
GDAAS0948	(GAA)7	3	21	CCTTGAGGATAGATTCATGTTG	50.5	GCGGAGTGCTTGAAGATAA	50.8	160	CCTTGAGGATAGATTCATGTTGTGAAGAAGAAGAAGAAGAAGAAGCTTTCATCTTCTTCTCGAGAGATGAGTCGTCGTTGTCACTATTGGGTTGAAGGTTGAGTTTGAGGTCTACAGTCTCAGAAAACTCTCTTTTTCTGGTTATCTTCAAGCACTCCGC	√	3	p	√	1
GDAAS0949	(AGA)7	3	21	GCCGATCAACTCTACTTGTT	51.2	AATGGTGCTGTAGGTGTCA	51.6	162	GCCGATCAACTCTACTTGTTTGCCATGGGAAACTGCCTGCCTGCCTGGCACTGGCTGTGGCTGCAGGGTGAAGTAAGAAACGCCGCAGAAGAAGAAGAAGAAGAAGAAAATGGAACAGATGGATCCTCCTCTCTTACCAGTCTTGACACCTACAGCACCATT	√	3		√	3
GDAAS0950	(CTG)7	3	21	GGTTAAGAGCTAACTCTACTGA	50.6	AATCAATTTGGGAGCACTTG	50.1	123	GGTTAAGAGCTAACTCTACTGATAACAATATGGATACTGCTGCTGCTGCTGCTGCTGCAAAATTGTTCTTTAATCTTTAGTAAGACTGATCCTTGAAATCTCTCAAGTGCTCCCAAATTGATT	√	4	p	√	4	p
GDAAS0951	(CTT)7	3	21	TTTGACACACAGTCCACATTG	52.9	TGCCTCCAGCTCTGATTCT	53.3	160	TTTGACACACAGTCCACATTGCACTGGTCATAAAGATTGAAACATACATATCTGATAGAGTCTCATACTTGGCCGGAAATCATGGCAACGCTGCCTCGCTCCACTTCTTCTTCTTCTTCTTCTTTTCTCTTCCAGCAATTCAGAATCAGAGCTGGAGGCA	√	2		√	2
GDAAS0952	(GCG)7	3	21	ATCATCAATGGAGGAGATAACG	51.6	TGGAGACCTGAATGCGATT	51.8	107	ATCATCAATGGAGGAGATAACGGAGGGAGTGAACAACATCAACATTAGCGGCGGCGGCGGCGGCGGCGGTGGCGACCTTCAGAAGAAAAATCGCATTCAGGTCTCCA	√	1		√	1
GDAAS0953	(AAT)7	3	21	GATGCTGTCAACTGATTCTG	50.2	CCATTCTTGTCTCTTCTCCTA	50	162	GATGCTGTCAACTGATTCTGCAGCGCCTTTTCCCGAATACTGTATCAATGTGAGAGGACAAGAAATAATAATAATAATAATAATTATCACTTTGATTGACGATTGGGTTCCGTGAGTTTTATACGGAACAGTGAGCATAGATAGGAGAAGAGACAAGAATGG	√	2	p	√	2
GDAAS0954	(GAA)7	3	21	CAGAACAGGAAGAGGAGGA	50.6	GGTTAGTGAGAAAGGCAATTC	50.8	131	CAGAACAGGAAGAGGAGGAAACTGATGAAGTTGAAGAAGAAGAAGAAGAAGAAGATGGTGATAATGGAAGTGTTGAGTCTCAATCAGCTGAAGCTGGGAGATTATTGTTGGAATTGCCTTTCTCACTAACC	√	2		√	2	p
GDAAS0955	(GAT)7	3	21	TGGAGAAGAGCAGAATAAAGC	51.6	GATATTGATTCCGTCGTTGGT	52.1	158	TGGAGAAGAGCAGAATAAAGCTTGTGAAGATCTTTGCCGGATGCTACAAGTAGTGATAAAAGAGATGGAATCCATCAAAAGAAGATGATGATGATGATGATGATGGTATTTTGAAGAAGAAGATTTCCCAGGGTCAAACCAACGACGGAATCAATATC	√	2	p	√	1
GDAAS0956	(GAA)7	3	21	CAGCATTCCTCTGTTCATT	48.3	GTGACACTGATACTAACTACC	48.9	165	CAGCATTCCTCTGTTCATTTCAATGGAGGCTGGTTTGAAATACTATGAATCCAAGTCCAAAAAGAAAGGGGAAGAAGAAGAAGAAGAAGAAAAATAATGGATTTTAATTTTTACTTCATGCAATGGCCTAGCTAGTTAGTACTAGGTAGTTAGTATCAGTGTCAC	√	4		√	4	p
GDAAS0958	(AAT)7	3	21	CCGATGTGAACAAGGATTAGTC	53.1	GCTGCTCACTTCTACCTATCA	52.8	196	CCGATGTGAACAAGGATTAGTCTGAGGATTTAAAGGCCCTTCTATAGTTAGGGCATGCTTAAGACATCTCAGGGTCTAATCTTAAATAATAATAATAATAATAATAACTAATCCACCATTGGTTGGGCAAGATTACAAAACATTCCTCCCCAGCCCACCCCTCTTGATTCTGTTTTGATAGGTAGAAGTGAGCAGC	√	3	p	√	2	p
GDAAS0959	(TCT)7	3	21	TGGCATTGATCTGTTAGC	47.4	CTATTATCCACCAACTCCTC	47.8	161	TGGCATTGATCTGTTAGCGGCGGTTAGTTTGAGCGTTGCTTCTCCGGTGCTGTCTTCTACGACCAGCAACCTCGTCTTCTTCTTCTTCTTCTTCTGTAACAACAACGTGGTCGGCAGGAGAAGAGTTTGGAAGCCATTGCTGAGGAGTTGGTGGATAATAG	√	1		√	1
GDAAS0960	(AAT)7	3	21	GGTCTCAATAATTGACCTAAGC	50.8	AGTAAGTAAACTAAGGCTGCG	51.7	125	GGTCTCAATAATTGACCTAAGCTTTCATAATTATTAAAGGAATAATAATAATAATAATAATATAAGCAATAAAAAGTTAAGCTTATAATAAGCTGGCTGGCCTGCGCAGCCTTAGTTTACTTACT	√	1		√	1
GDAAS0961	(TTG)7	3	21	GGCAAATTAAAGGAAGCTAGGT	52.8	GGTCCGATTGCTTTCCATTT	52.3	102	GGCAAATTAAAGGAAGCTAGGTTGTACTATGATTGTTGTTGTTGTTGTTGTTGATGTAGCTGCTAACTAGGCTGCAGGTAGCAAATGGAAAGCAATCGGACC	√	2		√	2	p
GDAAS0962	(GAA)7	3	21	GCAGCAACAAGCAAGGAG	52.2	TCACCACAACCAGATCAGATA	51.9	156	GCAGCAACAAGCAAGGAGGAATTGAAGATGAAGAAGAAGAAGAAGAAGAAGTAGTGCCTCCAGGCCGCCATCATCCTCAGCCGCCATCTGTTTTGTTGAAGGACTCAATTGCCGCCATGTGGAGGTAAGCTTAGCTATCTGATCTGGTTGTGGTGA	√	4	p	√	1
GDAAS0963	(TTC)7	3	21	GAAGGAGACGAGAGGGAAG	51.7	GAGCAAACGAAACCTGGAA	51.5	196	GAAGGAGACGAGAGGGAAGAATATGCAGTATTCAAAGTTCTCCAGTTCTTCTTCTTCTTCTTCTTCTGCGGCCATGAATAAGGCTAAAATCTCAAGCAAAAGTGGGATGGTTATTCTGTACACTCCCGCGTTTCTTGCTGGCCTTTTTGCTTCCTTTTGGATGGTCCCAGATGAGGATTCCAGGTTTCGTTTGCTC	√	4	p	√	1
GDAAS0964	(TTC)7	3	21	GCTTAGAAGGCTCCATTGT	50.2	GGACACATGACTCCACAG	49.8	133	GCTTAGAAGGCTCCATTGTCAAGGCTAATCTCCCTAAAGTCTTTCTTCTTCTTCTTCTTCTTCTAATAAAATGAAACGGTTATTTTTATCAGAATCATGGCATCTTAAGGGTGGACTGTGGAGTCATGTGTCC	√	2		√	1
GDAAS0965	(CTT)7	3	21	CGCATGGACATCCTCCTCAG	55.9	CGAAGTCGTCGTAGCTAGTGT	55.6	178	CGCATGGACATCCTCCTCAGCCGCGATCCGACCGCGCCACCGGAGCCGGCTTCTTCTTCTTCTTCTTCTTCGTCGTCGGAGCCGAAAGCGGAGATAGCAGCCGAGCCGAGCCAGGACGAGCTGGGAGAGATTTTGGAGCTGCCGGAGCTGGCGGCGGACACTAGCTACGACGACTTCG	√	2		√	2
GDAAS0966	(CCT)7	3	21	ATCCATTGAAGCAGTCGTA	49.2	CTACAGCAGCCATTACAGA	49.7	137	ATCCATTGAAGCAGTCGTAAAGAAAGCGCCCTCATCCAAGGGTGGAGAAGGAAGTCCCTCCTCCTCCTCCTCCTCCTCTTCTTCAACAACCGATGCTTTTACAGACTCTGGAGTGCTTTCTGTAATGGCTGCTGTAG	√	1		√	1
GDAAS0967	(CGG)7	3	21	CGCCTCCTTCACCAATGT	52.4	ATTCTGATCTTCGCCGTTATG	52.2	246	CGCCTCCTTCACCAATGTTGCCTACGAAAGACTGCCGTTAGAGGAGGACGAATCCCCAAGCGTCGACGACGGCGCCGCCGCCGGCGGCGGCGGCGGCGGCGGAGGTGCCGTCTATAACAACCCATTTCCGGACCCGTCCACCGGACTTCCCTTCTTCAATCTCCCTATGCCTAACATGCCACCCTTCGGAGTTTAACGAACAAATAACCGTTGACCGTTACCCTCCATAACGGCGAAGATCAGAAT	√	1		√	3	p
GDAAS0968	(AGA)7	3	21	CCGTGAACCCAGCCTAACA	55	GCGTCTTCTGCGTGAGGAT	55.6	143	CCGTGAACCCAGCCTAACAAGGAAGAGGAGGCTGAGAAGAAGAAGAAGAAGAAGATGACGCTAGGGCTGATCAATGCGAACCCGGTGGTTCACGCGAAGAAGGAGCGAGTCGCTCGCTCCGAAGATCCTCACGCAGAAGACGC	√	2	p	√	2
GDAAS0969	(TCC)7	3	21	GAAGCAAGGCACAGAAGCATAA	55.6	GCGACGAGGAAGAGGAAGAC	55.9	167	GAAGCAAGGCACAGAAGCATAATTGGGGGGAGAACCCAAAACACGCTCTTCCTCCTCCTCCTCCTCCTCCTCGGACGGCAATGCCGAGGAGGAACAGGAAGTATTGGCGGAAGAGATTAGGCGGTCAAAGGAATCGTGAAAACACTCGTCTTCCTCTTCCTCGTCGC	√	2		√	1
GDAAS0970	(TCA)7	3	21	CAATACAAGCTCCTGACCAT	50.8	AGACGACTGTGATGATAACTG	51.1	105	CAATACAAGCTCCTGACCATGGAGCTTTGTGATTCATTTCCAGCAGCTTCAGCTTCATCATCATCATCATCATCATCTACGACACAGTTATCATCACAGTCGTCT	√	5		√	2	p
GDAAS0971	(GCG)7	3	21	CGGGAATAACGGAGATACG	50.6	ACAATCAGCACAGAACCTT	49.9	154	CGGGAATAACGGAGATACGCCGGGGGCGAACAGCTCCGAGTCCTTTGGCAACCGCATCTGCGTAAAATGTAAACTTAATGAAACCATCACTGCCAGCGGCGGCGGCGGCGGCGGCGGTCTAAGAGGAGATGGCGAAAGGTTCTGTGCTGATTGT	√	5	p	√	3
GDAAS0972	(TTA)7	3	21	CCCTTACTTCCTAACCATA	45.4	GGATGAGCAATAATGAGAG	45.8	194	CCCTTACTTCCTAACCATAATTCATTTTAATTTATTATAGTTCACGGAATGTAATTTATTATTATTATTATTATTATATACTACTTGTTCCCATTCAATTCCCTTGTAGATGAAACAATAGAATAGAAGTTCTTTTTTACCAACCAAACAATAGAATTTGAATTCCTACTTCATTCTCTCATTATTGCTCATCC	√	3	p	√	2
GDAAS0974	(GCA)7	3	21	TAGTTCCAGACAGAGTGA	46.2	GGGTTTCTAGTCTTGATTG	45.9	117	TAGTTCCAGACAGAGTGAGCTTCTCCTCAAGCTCCCTTTGTGCAGCAGCAGCAGCAGCAGCAGAAGAAGAAGCCATCATTCTCTGCAAACAGAGGCCTCAATCAAGACTAGAAACCC	√	2	p	√	1
GDAAS0975	(GCG)7	3	21	ACTACTTCTCCGCCTCCT	51.4	CCGAGCGAACACGATTATC	51.9	155	ACTACTTCTCCGCCTCCTCTAGCGGCGGCAGCGGCAGCGGCGGCGGCGGCGGCGGCGGCTCGTCCAATTCCAGCGGCGACAGCGACTACGCGCACCTCTTCTCGTCCCGGCTGGGCAGCATGGTCGCCGAGAATGCGATAATCGTGTTCGCTCGG	√	3	p	√	1
GDAAS0976	(GAA)7	3	21	GCTTGCTTCATCGGGACTG	54.4	GGGCTGAACCAACTTTCTCAAT	55.2	194	GCTTGCTTCATCGGGACTGCTTTCCTGCCCAGGAGGGATTTCTCCTGATTCTGAAACAGAGTAAAAACAGGGGAAGAAGAAGAAGAAGAAGAAGATAACAGAGCAGCTAAAGCCTCTTCTTCCTGCTGTTTATGTTGGAGTTCAATCTGAGTTTGGATTTCAAGAATCTGAGATTGAGAAAGTTGGTTCAGCCC	√	4	p	√	1
GDAAS0977	(CTT)7	3	21	TTATGCTCCAGAAGGATGATG	51	TGGAGTAGTAGACCCAATAGAT	50.9	149	TTATGCTCCAGAAGGATGATGTTTTGATATCTCGAGAATCCTTTAAGTGTCTGAGTTTTTCTGTGACTGTAATTTAAAGCAGAAGTCTTGTTTTCTCCTTCTTCTTCTTCTTCTTCTTACTTCTGTTATCTATTGGGTCTACTACTCCA	√	2		√	1
GDAAS0980	(TGT)7	3	21	TGTTGCTGATGATGTTCCA	50	CTCGGCTCAATGATAATGC	49.6	191	TGTTGCTGATGATGTTCCAATGAGTGCCGGCCGGTTTGGTGGTGATCGGAGTTCATGTTCAAACCGGTTCTTGGATAGGCGTTGAACGCCGCTAACATCCCCAGGTTTCCGTCCGGCATTCCTAACCCCAATTGCTGAGAAGGCTGTTGTTGTTGTTGTTGTTGTTGGTGTTGCATTATCATTGAGCCGAG	√	3		√	2
GDAAS0981	(TTA)7	3	21	GCAGGTAACTCCAATGACA	50.2	TCCGATCCTCTTCCTCTAC	49.9	113	GCAGGTAACTCCAATGACAATTTTATGTAAATGCAACACATTGTTTTTTCTGTTATTATTATTATTATTATTATATGAATTTACAGCAGCGGTGGTAGAGGAAGAGGATCGGA	√	3	p	√	2
GDAAS0982	(CTT)7	3	21	CCAGACCAACAGAATCAACC	52	ATGATGAGGGACGGTGGA	52.1	114	CCAGACCAACAGAATCAACCTCCTCCTCCTCCGCCTTCTTCTTCTTCTTCTTCTTCTGCTGCTGCTTCTTCTTCTCCGTCGGAATTGCCGGCGCCGTCCACCGTCCCTCATCAT	√	2		√	1
GDAAS0984	(TTC)7	3	21	GGTGTCTTCTTCTTCTTCCT	49.9	CGTGAATTCCAGTCAGAGA	49.7	147	GGTGTCTTCTTCTTCTTCCTTTGGGTTAGCTTTTTCAGAATTCAGACTGGGATTTGCCTTGAAAACTGTGCCGCTCAATTTAATAATTCATTTCTTCTTCTTCTTCTTCTTCTGCTGCTGCTGCCTTTTCTCTGACTGGAATTCACG	√	1		√	1
GDAAS0985	(GAA)7	3	21	GTGAAAGCTACGGGTAAA	47	CAGTACCTTCTGGCTCTT	48.1	120	GTGAAAGCTACGGGTAAAAGCTCCGCCGGGGGAGATGCCGGGAATGGAGAAGATGAAGAAGAAGAAGAAGAAGAAGAGGATGCTCTGCAGGCTACGATTAAAAAGAGCCAGAAGGTACTG	√	1		√	2	p
GDAAS0987	(AAT)7	3	21	TGAAGGAAGGTTCCAACTACT	52	ACTCATCAGTGTGGCATTTG	52	158	TGAAGGAAGGTTCCAACTACTAAAATACAATAATAATAATAATAATAATATTTGAAGTCTCAACACTTTGGCGAGTATAAATAGCATATTAGTGGAAGAATTCAAATGCTCAAATATCAGACACCATACTGAAATTCCCAAATGCCACACTGATGAGT	√	1		√	2	p
GDAAS0988	(CTC)7	3	21	CGTGTCTATCACAGTAACCT	50	TCTCCGATGAGCGATGAT	50.2	132	CGTGTCTATCACAGTAACCTCGCTCCGGGAAAACCCAAATAAATGCGCATCCATCTTCTCCTCCTCCTCCTCCTCCTCGCTTTGCACCACTAGCTTCATTTCCACACTACTCTGATCATCGCTCATCGGAGA	√	2	p	√	1
GDAAS0989	(AGC)7	3	21	GACAATCGGGATACGGCAATGG	57.9	ACGGTGGTGTTGGTGAGCAT	57.9	157	GACAATCGGGATACGGCAATGGCGGCGGCGGATTCGCTCGGAATGGTGGAGTCGCACCGGATCACGTGCCGTATTTTGTTTGTTACTTTCGTTCCTACTTCCTACGCACAAGCAGCAGCAGCAGCAGCAGCCGCGGCATGCTCACCAACACCACCGT	√	3		√	2	p
GDAAS0990	(ATT)7	3	21	TTCCTTGATAACCACCATTGC	52.4	GATTCCATATTGCCGCCATT	52.3	106	TTCCTTGATAACCACCATTGCTAGAAGTGCTGCTAGAATCCCCTTGATTATTATTATTATTATTATTGTTCAAAAAACAATCCGTTAATGGCGGCAATATGGAATC	√	4	p	√	1
GDAAS0992	(AAT)7	3	21	GCCACACAAGTAGAGAAAG	48.8	CAAGAAGATCAGATGGAGAAG	49.4	159	GCCACACAAGTAGAGAAAGCCCATCCACAAAATTCATCTTCAAAGAGTAGTAATAGTAACAATAATAATAATAATAATAATAACAACAATAATAATCTGCATTCCTCTTGTTGAAGAATCAAACAGCAACCTGTTTGTCTTCTCCATCTGATCTTCTTG	√	4		√	2	p
GDAAS0993	(AGA)7	3	21	GGCTGAACTGGAACTGGAA	52.6	GATCACAAGAATCGAGTATGGT	51.9	120	GGCTGAACTGGAACTGGAAAAATTGGTTTGAGCAGAAGAAGAAGAAGAAGAAGACCGGGAAAAAGAAGGCGTTGGGTAGAATTCGCAGTTCTGAGGAAACCATACTCGATTCTTGTGATC	√	2		√	2	p
GDAAS0994	(ATG)7	3	21	AGTTGTAGTGCTGAAGAAGA	49.6	TCACATTGGCTTGGATGG	49.9	130	AGTTGTAGTGCTGAAGAAGATGTCATGATGATGATGATGATGATGCGGATGCATGTCCATCATCATCCTGCATGGTGGGGTCCATCTCTGGGAGAGGATTGAAGTGGACGCGCCATCCAAGCCAATGTGA	√	2		√	2
GDAAS0995	(ATG)7	3	21	AGAATCTCTAGTCAGCGAAT	48.9	CATACACAATCCAACAACAC	48.6	232	AGAATCTCTAGTCAGCGAATTTTTTCTTCCTTTTGGCTGCGATCGTCTCCGTTTTTGTCGTTGATGGTAGTGAGAATGATGATGATGATGATGATGGTCATGATGGTGATCATCATGGGGATTGGATCGAGAACATAACTTTTCGTTGCAATCCCCACAGACGGCGCCAATGATGGTGTAAATGTAAACGGTGGTACGGATTTACACCACGTGTGTTGTTGGATTGTGTATG	√	1		√	1
GDAAS0996	(AAG)7	3	21	CGTAGACGGCGAGGAATT	52.1	CCTTGTTGCTATGTCCACTT	51.3	257	CGTAGACGGCGAGGAATTCAATTGCAAAGAGGAAAGCGACGAGATTGAGAGCGACATTAATGGCGAAGATGAAGTTGCAGAAGTCCAAGAGCTTGAAGTAGATGAGGAAAAAGAAGAAGAAGAAGAAGAAGGAGAAGAAGAAAGTGACGTGTACATGGCAAGGGACATGGATGGGAATACGTCGAATGTTGAGGTGGAAATGGGAATTAAGAAATGTCTGCTAGGCAGGTGCAAGGAAAGTGGACATAGCAACAAGG	√	2	p	√	1
GDAAS0997	(TTC)7	3	21	GGTGAGATGCCATTATCTGACT	53.7	GAGAGTTACAGTTCCAGCACTT	54.1	278	GGTGAGATGCCATTATCTGACTTCGAGAACCCTCTTTCATCGAGACCCACCTCTTTATTCAACCTTACTTCCAATCCCAATCCCGTTTCATTCCCGCGCACAAATTACAATCCCCTTTTCTTCTTCTTCTTCTTCTTCTTTCCATATACAAGAAGCTTCTCCTTCTAGTGTGTTCCAATCCCAAATTCATTTGATCGGAGGAAACATATGTTTCCAAACTGGGAAGTTGTTCTGCTCAGTAGCTGCGGAGAAATTTAAGTGCTGGAACTGTAACTCTC	√	2	p	√	2	p
GDAAS0998	(TTC)7	3	21	CTTCTTCTTCTTCAAGTGTTCC	51.2	CAGTCTCATATTCCGCTTCC	51.5	101	CTTCTTCTTCTTCAAGTGTTCCCAGTTGTAGGAATCGCAGGTGGCAATCGCGGTCTCCGCGTTGCATGAAAGGAAACCCATGGAAGCGGAATATGAGACTG	√	1		√	1
GDAAS0999	(GAA)7	3	21	GAAGACGCATCATCAAGAACAG	54	TCTCCAATACCCATACCTCAGT	53.7	115	GAAGACGCATCATCAAGAACAGGGCAAAAGTCGTCGGAGAAGACGAAGAAGAAGAAGAAGAAGAAGAGGAAAATTGAGTTCTAAAGTGGAGAAACTGAGGTATGGGTATTGGAGA	√	1		√	1
GDAAS1000	(GTA)7	3	21	ATCACGACGTGGACCCTT	53.2	ATAGCCACCTCATCATCTAACC	53.2	118	ATCACGACGTGGACCCTTCTGTGGGGAGCGTTTTCTTCCCTTTAAGATCTTGTAGTAGTAGTAGTAGTAGTATCAAGAAAAAATTAGACCTAGTTGGGTTAGATGATGAGGTGGCTAT	√	3	p	√	3	p
GDAAS1002	(TCT)7	3	21	GGATCGGTTCTTGATATCGTTA	51.7	CGCAATCATCGTTCCACTT	51.8	133	GGATCGGTTCTTGATATCGTTAAACCAAAGGAGTTGCACCACAGCATCTCCTCCTCTTCTTCTTCTTCTTCTTCTAAGAAAGAAATGAGAATCTCTGTTTTGAGTAATGTTTTCAAGTGGAACGATGATTGCG	√	3	p	√	3	p
GDAAS1003	(CAA)7	3	21	GCAGCAGCCTAAGATTATTG	50.3	GATTGTGAAGATTGAGGAGAC	50	159	GCAGCAGCCTAAGATTATTGATCTCGCGCAGTTACATGCCTCGCCGTCGCCTAATGTTGTTTCCACCGGGTTACGATTGGCGTTTGGAGAACAACAAACTCAGCAATTTCAACAACAACAACAACAACAAAGCTCGTCGTCTCCTCAATCTTCACAATC	√	4	p	√	3	p
GDAAS1004	(AGA)7	3	21	GCCACCACAAGATGATGATT	51.7	AATTGCAGTGATGGATCGTT	51.4	112	GCCACCACAAGATGATGATTCGATTGAAAGATCACCAGAAGAAGAAGAAGAAGAAGAGGTTGAAGTAAATTGATGATTGTAATTTGAATCAAAACGATCCATCACTGCAATT	√	2		√	2	p
GDAAS1006	(CAC)7	3	21	ACACCTCGTGATAGTCCAA	50.7	TGATGATGCTAAGCCAAGAG	50.9	129	ACACCTCGTGATAGTCCAAAGCGGCCACGTCCTCTTCCAAAGCAGCCAGCTCCCCTTCCTCCAAACCTGCCTCCACGCTCACCACCACCACCACCACCACGACTATCACCTCTTGGCTTAGCATCATCA	√	3		√	3
GDAAS1007	(GAA)7	3	21	GGAACCACCACGATTACC	50.2	GCATCCTTCTCCTCATCTAC	50.4	174	GGAACCACCACGATTACCGGCGTCGACCAACAATCCCGCCAAGACTTGCTCCGCCGCCGTCTCCCCTTCCAGCTGCTTCTTCGAGATCACGATCTTCAACTCTCCACTCGAAGGGGAAGAAGAAGAAGAAGAAGAAAAAGGAGACGATGACGGCGTAGATGAGGAGAAGGATGC	√	2		√	2	p
GDAAS1008	(TC)9	2	18	GTGTTGTCATACCTTACCTTC	49.9	AGTACAGTGATGGCAATCC	49.9	165	GTGTTGTCATACCTTACCTTCACTGGACAGCTTGGTTGGGTCTTGGATGCCATTGTTTCAGTTTGGGTATCTCTCTCTCTCTCTCTCACTATATGTATATATATTATATCTCTATCGCTCAGAGCAATATGTACCAAGACATCCATGGATTGCCATCACTGTACT	√	2		√	2	p
GDAAS1009	(TC)9	2	18	CGAGGCATGAGGCTCATCTGT	58.1	GCACCCGAGGCTAAACATTACC	57.7	170	CGAGGCATGAGGCTCATCTGTGTATGACCAAAAGAAATCTGTAGCCATTACACCTTCTTCTCTCTCGTCCCCCGCAAATCCCATTCTCTCTCTCTCTCTCTCTTATTCTCTTCTTCCTCTACGACTACTGGATCTTTCTTTGTTTTTTGGTAATGTTTAGCCTCGGGTGC	√	1		√	2
GDAAS1011	(GA)9	2	18	CGCTCGGGTTCTTGATAGATTG	55.4	CTACCAGACCTTGCCGACATAA	55.9	188	CGCTCGGGTTCTTGATAGATTGTTTTTTTTATCTATAAATCAGAGTATCTGATCCGATTTTTTCTCTTTTGTGAACTTTTCCGGATTCGAGAAGGGCTCTTGAGAGAGAGAGAGAGAGAGTGAGAGAGAGAGTGAGGAGTGGAAGGATTTGTGGTTGAAGAGTATTTTATGTCGGCAAGGTCTGGTAG	√	2		√	2
GDAAS1012	(TG)9	2	18	GCCTGTTGTGCATATTGATG	51.2	GCCTAAGCTGATAGTTGGATT	51.3	138	GCCTGTTGTGCATATTGATGTCTACATAGTTGGAAGTTTAGTTTATCATACACATGTGTGTGTGTGTGTGTGTTGTATGATAACTGTTGAGCATATAATATATAAACATAAATGTGCAATCCAACTATCAGCTTAGGC	√	1		√	2	p
GDAAS1014	(AG)9	2	18	GGACATCAAGCTAAACTAG	45.7	CATTGTGAAGAAGCAGTG	46.6	174	GGACATCAAGCTAAACTAGCTAGCTAAGTGGGCAGGCCAGCAATTAAGTACACAGAGAGAGAGAGAGAGAGGCATGGCATCCAGCACTACTTCCCCCATTTCTCTGTCATCACCATCATCATCCACCTTGGTTGACGCCAAGGCGGCTCCCCGTCACACTGCTTCTTCACAATG	√	2		√	2
GDAAS1015	(AG)9	2	18	GCGTAGAGACATAGAGTTCA	49.8	CAGGTCCATCGGTAGTTG	49.6	290	GCGTAGAGACATAGAGTTCATTGCTCAAAGAAACATTCAAAAACAAAATATCTCTGGACTATCAACATCCAATCAAGGAATCAAACACACACACACACACACATACATAACACGAGGTTTTCTGGACATCTCAAGTTGGTCAGACTATTGACTTGGTAACCCCAAGATTTTCTGACTCCCGACCGACCCACCCTATTGACTTGGTAACCCCAAGATTTTCTGCCTCCCGACAACCCGCCTATTCAAATTATTGACTTGTAACCACAAATTTCCAACTACCGATGGACCTG	√	3		√	3	p
GDAAS1016	(GA)9	2	18	GGGCGGGTTGTCCATTTAC	54.2	GGCTTGGAGTGCAATTCTGT	54.4	103	GGGCGGGTTGTCCATTTACCCAATCGGACCCTCCACAAACGCAGCGAGAGAGAGACTGAGAGAGAGAGAGAGAGAGCTCTGCAACAGAATTGCACTCCAAGCC	√	3		√	2	p
GDAAS1019	(TG)9	2	18	TTGTCCAAGAAATCAGCCTCAT	54	CCTTTGGTGGAGCGAGTTAG	54	252	TTGTCCAAGAAATCAGCCTCATCGCAAATGCATGAAAGACAAATTTAATATTCCTTTCTCAAAATATGTGTTGCACTTGACTTTATCTTCATTATATATTCTTCACTTTTGCAATGATCAAAGCAAGAACATCTTTACTTTAATGTGTGTGTGTGTGTGTGTATATAGGGCCTGGTAACGAGCCAGCATCGTTAGGCCCGCTCTTCTGCGGGTCATTTTTTTTTTTGGGGCCCTAACTCGCTCCACCAAAGG	√	2		√	2
GDAAS1021	(GA)9	2	18	GCCGAAGTCGAGGTTGCTA	55.2	CGTCTCCTCTTGCGTCCAA	55.1	190	GCCGAAGTCGAGGTTGCTAACGTGCGCCGTTCACGTAATCACTTGATTTTTGGAGAGAGAGAGAGAGAGAGTGATGTTGTTGACGACCGAGGCCGCGCCGGAAGCCGGTTTGGAGGACTTGACGGCGGTGGTGGTGGAGGAGAAGCCAGGCAGGAAATTTTCGGCGCCGTGTTGGACGCAAGAGGAGACG	√	2	p	√	2
GDAAS1022	(CT)9	2	18	AAGCAGTGGTAATTCAACGG	52	TTACTCCTCCTGAGACATGG	51.2	103	AAGCAGTGGTAATTCAACGGCAGAGTACGGGGGGAAGAATAAGAAGAATACTCTCTCTCTCTCTCTCTGCTTCGGCTCCTAGTCCATGTCTCAGGAGGAGTAA	√	2		√	2	p
GDAAS1023	(GA)9	2	18	CACCAAGATGGCGACACA	52.7	ACTCCACAACAGTTCTAGCA	52	258	CACCAAGATGGCGACACACAGTGGGTAGTTGGGGAAGAAATCAAATTAGTTTGTTTTGAGAGCAAGCACTGTTGATTTTCAGTATTTGAGAAAGAGAAGTCGATTTTGAGAGAGAGAGAGAGAGATAAGTAGAGAAGCGAGGCATCGAAGAAGGGAATGAGGCTAGGGTTTCTTAAATAAATGTGTATATGGGGAATAAAAATTCCCTACTTGTGTGGCACATGAGTGTGGCAAGGGTTGCTAGAACTGTTGTGGAGT	√	2	p	√	1
GDAAS1024	(AG)9	2	18	CTTCCATTTACTCCTTTCAACC	51.2	CTTCCTCTTCTTCCGATGTC	51	163	CTTCCATTTACTCCTTTCAACCAAAAATCCAGAGTAAGATCAATTATAAATAATTCATCTACAGTAGCTACACAGAGGGTTTAAGCAGCCGCAGAGAGAGAGAGAGAGAGCGAGAGCTAGTCGGGGAACCCCAAGCAGAAATGGACATCGGAAGAAGAGGAAG	√	2	p	√	2	p
GDAAS1025	(TA)9	2	18	ATGGAAGACACGGTGAAG	49.3	CTGCTACACAATCATAACCA	48.7	218	ATGGAAGACACGGTGAAGCTTTTTTTGGGTTTGAAAGTAGAAGGGAAATAAGGGCAGTGCAGTGCTTGAAAACCGAATAGTGATGAGCACTTGCAGAGGGAGCTATTACATACTATATATATATATATATATGTAAGACACTGGCATGTAGTAATGTAGTATAAAGCATGCAGCGTGTAGAGAATAGTAAAGTAAGTTTGGTTATGATTGTGTAGCAG	√	1		√	2
GDAAS1026	(TG)9	2	18	CCAGATGTAGTAAGCAAGGA	49.8	CTTCACATACCAGACCTCAA	50	357	CCAGATGTAGTAAGCAAGGACAATATATTCCATGCTAACTGTTTTCCACCACTGCACTCCCATACCTGATCAAACCATGTATTTCAAGTAGTTAATATGTGTGTGTGTGTGTGTGTTGGGTGGGGGGCACATGTGTGCATGCATAAACAAGCTTACTTGTACATGTGTATTCAAGTGAAAGTAAATTCTAACAGTTAAGCATGAAAAAAAAGTGCAAATGGTTTGACTAAATGTTCAACAGCCAATGTGCCACAATGGAAATCAGAAGAAATTATGCTTTGCTATCCATGGACCATGGCTGCATGCCATATTCAATAAGAATTCAAAGAAAATCTCTTTGAGGTCTGGTATGTGAAG	√	2	p	√	1
GDAAS1027	(TC)9	2	18	AGCTGCCAAGAGAAGAGA	50	CTACCGTATCTGCCATCTG	50.1	146	AGCTGCCAAGAGAAGAGAGAAGCCATGGAAGGGAAACGACTTTATGGAGGTGAGACCTTCTCTCTCTCTCTCTCTCTTCCTTCCTTATGCACCACAAAACTCATTGCTTGAATTCTTGTACCATTTCCAGATGGCAGATACGGTAG	√	1		√	1
GDAAS1028	(AG)9	2	18	ATCGCTGCTTCTGTCTGT	51.3	AAGTCCCTTTCCTTCTTTCTG	51.3	136	ATCGCTGCTTCTGTCTGTCTTCGTTTTCCCCCGAGAAATAAGAGAGAGAGAGAGAGAGTACTTAAGGAAAAATAAAACAAAAAAAGAAAAAAAATAATTATTTTCTTCTGATCTTCAGAAAGAAGGAAAGGGACTT	√	1		√	1
GDAAS1029	(TG)9	2	18	CCTGAGCCTCCATCCTTAC	51.9	GTTGCTTAGAGTTCAATCACAC	51.9	138	CCTGAGCCTCCATCCTTACTCTTCATGAATGTGTTGAACTAATATATATATGTAAATGTGTGTGTGTGTGTGTGATAGTATTTAGCACCATTAATACTGTGTGTGCGTGTGTCAGTGTGTGATTGAACTCTAAGCAAC	√	3		√	2	p
GDAAS1030	(TC)9	2	18	AACCGCTCTTCATCCTCT	50.1	GCCTTCCTCCTCCTCAAT	50.5	271	AACCGCTCTTCATCCTCTCCCCATTTCCGTTTCACTTCTCTTCTCTTCTCTCTCTCTCTCTCTCACTTCGCCGGCGATGGTTGCGGCGACGATTCTGCCAGATCTCGGCACCCAGGTCCTGATCCCGGCGTGTGCGATTGTCGGCATCGCCTTCGCCCTCGTCCAGTGGGTCCTCGTCTCCAAAGTCAAGCTCTCCCCCGAGAAATCCGGCCCTGGGCCCGCCGACGGGAAGAACGGCTTCGCCGAGTCGCTTATTGAGGAGGAGGAAGGC	√	3	p	√	3	p
GDAAS1031	(AG)9	2	18	GGGAAAGACGAACGGTAAATC	53	TTCTCGTAGCTCCGCATCT	53.6	100	GGGAAAGACGAACGGTAAATCGAGCAGAGAGAGAGAGAGAGAGATGTCGCTAGTGGATTATGCATCTTCTGATGAAGAAGAAGATGCGGAGCTACGAGAA	√	1		√	2	p
GDAAS1032	(TC)9	2	18	GTTGATGATTCTTGAAGAGGAG	50.8	CAGCACCCAAACAGACAA	50.5	159	GTTGATGATTCTTGAAGAGGAGCACTGGGTTTTCCAGATTTAATTCAGTTTGAGGGTCATCTCTCTCTCTCTCTCTCTGAAAAAACACTTTCAATTCTCCATTTTTCTTTCTCTCCTTTTAGCTTTTGCAAAAAACAAGAATTGTCTGTTTGGGTGCTG	√	1		√	2	p
GDAAS1033	(TA)9	2	18	TAATCCGAGTATCTGCACATG	51.2	AATGCCAGAACTATCGCTATC	51.6	173	TAATCCGAGTATCTGCACATGTGAAGAACCAATGGTTGTAGAATGTTGTATTTGTAATTTGTATTATCATGTTTTATCCATCTTATCATTATTCTCATCTGTGTGTATATATATATATATATATGTGCATGCCATTGCTACTGAACACCCAAGATAGCGATAGTTCTGGCATT	√	4		√	4
GDAAS1035	(TA)9	2	18	TCTCTTCACACCATTGGTCATC	54.2	TCTCTCACACACGCACTCTT	54.6	188	TCTCTTCACACCATTGGTCATCGGAAACTGTCTGCTTCTTCTCTCCTCATTTCTCATTTCCTCATTCTGTGTTTCTCTGCAATTGCATACGCAATTCGTTCATTAGACTGCCTGTCTGATTCTGTATATCTATATATATATATATATACATATACATACAGAGAGAGAAAGAGTGCGTGTGTGAGAGA	√	3		√	1
GDAAS1036	(CT)9	2	18	GTTCCAATTCAGGTTAGAGTG	50.2	CATCAGGTCATTCAGATACGA	50.9	175	GTTCCAATTCAGGTTAGAGTGTTGAACCTAAAAAAGCATTGCATATGCAGGACATCTTTTGCTGCGGCATATGATGTCATATGGAAATACTTTCTTTTGCTCTCTCTCTCTCTCTCTGTTATTTATTTATTTTTTCACTTCATTTATTATTTAATCGTATCTGAATGACCTGATG	√	3		√	3	p
GDAAS1037	(TA)9	2	18	TCGAAGTGCTCTCCTCATG	52	TTTGCTCTGTTCTTCTCTCAG	51.5	229	TCGAAGTGCTCTCCTCATGGCCTCCAATGGCGTCTCCCATGCTAGCCCTCCGACAAACACCTTCGTCAACGTTGTATCGCCGAAGCTTTGATGATGATGAACACCATTGTTGTTATGGTTAACGTTGTTGCTCATCTTTCCTCTTCTCTCTCTATCTCTCTCTGTATATATATATATATATATCTATATATGTATATAATCAATCAATCTGAGAGAAGAACAGAGCAAA	√	1		√	1
GDAAS1038	(GA)9	2	18	ACAGGCTTCAGTGAGACAA	51.5	ACGCCAAGAAGAGAACAGA	51.7	151	ACAGGCTTCAGTGAGACAAAGAAATAAAGAAAGAAAAGGAGAGAGAGAGAGAGAGAGGGGCAAAAGCAGGGAAGGGAAAAGAAAAATCTAGCTTCTTATTTCATAATTGCTTTCTTTTTCACTCTGTTTTTCTCTGTTCTCTTCTTGGCGT	√	1		√	1
GDAAS1041	(GA)9	2	18	TCTTCGTGTTCTTGTTCTTG	49.6	CCTTACCCATCAACTGTCA	49.4	221	TCTTCGTGTTCTTGTTCTTGATATTATGAAACTGCAAAAGAAGGTGATAGAAATTGGGGTTTTTCTTACACAGAGAGCTCGGGAGAGATGATCAAATGGAGATTTAATTTGTGATTGAGAGAGAGAGAGAGAGAGGAGAGAGAGGGGACAATGTATATGAAGTGAATGGTTGTTTCTTTTGTGTGAAGTATATTTGAGAAAATGACAGTTGATGGGTAAGG	√	2		√	2
GDAAS1042	(AG)9	2	18	CTCCTCCGCCGTTCATATCCAT	58.1	ACCTGCACGAAGTTCATCTCCT	57.7	112	CTCCTCCGCCGTTCATATCCATCATTCAAGTCCAAGCTTTACACATATATACACGTATATGGAGAGAGCTAGAAAGAGAGAGAGAGAGAGAGGAGATGAACTTCGTGCAGGT	√	2	p	√	1
GDAAS1043	(AG)9	2	18	GGTAATTGGTGAGGAGAAGAC	51.6	TCCTGTGTCAGAAGTTGTCA	51.9	218	GGTAATTGGTGAGGAGAAGACGCCATGGCCGGAGCTTGAGCTTAGCAATTAATGGTTTTGGGGTTTTTAGGGTTTGAATTGGTGGAGAGATATATATAAAGAAGAGAGAGAGAGAGAGAGATGGGCAAAAACAGATAAAAAGATCTTGTTCTGACAAGAAGGGGGCCGGCGAGGACAAAAGCAAAAAACCTCAGTTTCTGACAACTTCTGACACAGGA	√	1		√	1
GDAAS1044	(GT)9	2	18	TACAAGAACGGCGGAGTG	52.2	GCCTTTATCTGCTACAAGTAAC	51.1	104	TACAAGAACGGCGGAGTGGTTTTACTTAGAGGTGGAGTGTGTGTGTGTGTGTGTTCCTGATCTGCTGAGCGAAAGGGGAAGTGTTACTTGTAGCAGATAAAGGC	√	2	p	√	2	p
GDAAS1045	(AG)9	2	18	TTATGGAGAGTGCGTGTT	48.5	CTTAGTCTTCATGTCCTTAGC	49.5	175	TTATGGAGAGTGCGTGTTTTAGGTGTTGTGTGTGAGAGAGAAATTTAAAGAGAGAAAGAGAGAGAGAGAGAGAGATCGAGGAATGGAAAGCTCAGACAAAGTGGTGGAGACGATAATAGCAGGGAACTATGTGGAGATGGAGAGAGAAGGGAAAGCTAAGGACATGAAGACTAAG	√	2		√	2
GDAAS1046	(AT)9	2	18	CCGTGTACTTCTTGCTACT	49.7	CCATTCCATTCCTTAAGACTC	49.6	212	CCGTGTACTTCTTGCTACTGCCCCCATCTTCCGTTTTTCGGTATGCATCAAAGCACTGATATATGAGAAAAATTGAAAACGAACGTATGAACAATTAGGAACTTTAATTTAAGAAAGATCTTAGCTAGATATATATATATATATATAGATAGAGGATGTTTATAGGTTTGAAGAAGACATATATTATTTATGAGTCTTAAGGAATGGAATGG	√	2		√	2
GDAAS1047	(AT)9	2	18	AATACACATTCTCGGACAGT	49.7	AGTCTTGCTCTCAACTACAA	49.6	169	AATACACATTCTCGGACAGTGCCTGGGGTTTCCCTCGTCAACGCTGATCTCTTATAATCACCATGGCTATGGGCTTTAATTTGAGCTAGCTAGCTAGGTTTAGTATGTAAGGTTATCTTCATATATATATATATATATAGTAAGTGGCTTTGTAGTTGAGAGCAAGACT	√	3	p	√	3	p
GDAAS1048	(TG)9	2	18	ACGCTGTCATCTCCTCTT	50.2	CTTCTTCTCACGATTCTTACG	50.3	201	ACGCTGTCATCTCCTCTTGACGATGGCTTCACTGATGAGCTCAAACACAGTAATTTAACCATTGGATCATGACACAAAACCCTAAAGATCGTATCAAAACGATGACAAGCCGTTGATATAAACGGCTAAACGCACTAAAGACTTTGTGTGTGTGTGTGTGTGTCAGTGGAGAGAGGGTACCGTAAGAATCGTGAGAAGAAG	√	2		√	2
GDAAS1049	(AT)9	2	18	TTGGCATAGTGGAAGTGATAAC	52.3	TCTCTTGTGCAGCAACTCT	52	158	TTGGCATAGTGGAAGTGATAACAAGTGAAAAGTTAAGGTTGTAAGTTGTAACTCCATTTTGCAGGGAATATATATATATATATATAGTTTCTTTCTCCATTGAAAATCCCCAAGCTCAGGCATATGGTGTCAAGGCATCAGAGTTGCTGCACAAGAGA	√	2		√	2
GDAAS1050	(CT)9	2	18	CTAACGCTGCCACCTAGAC	53.1	ACAATACGAGGACAACGATGA	53.1	180	CTAACGCTGCCACCTAGACGATCCTCCGGCTAAACCCACGTTCCTTGTTCTACTCTATACACTCCTCATTCTTCTACTTTCTTCACCGACCCTCCTTCTTCTGCAAGTCTGCTACTGCTCTCTCTCTCTCTCTCTGATCAGTAATGGCGGAAATGAAATTCATCGTTGTCCTCGTATTGT	√	2		√	2
GDAAS1051	(TC)9	2	18	CCACTTCGTATTCCTCGCATT	54.4	ACTCATCGGAAGATCACAACTC	54	173	CCACTTCGTATTCCTCGCATTATTTCTTGTACTAAACAATCCTCAGCTCCTTTATTAATTGCTAGCTTCAATTCATCTCTCTCTCTCTCTCTCCCATGGCTTCTCCAGTCTCCATTCATGGGGAGAATCACAAACCTACGAGATCTCATCGGAGTTGTGATCTTCCGATGAGT	√	1		√	1
GDAAS1052	(GA)9	2	18	AAGCACACTACTTACAGGAG	50.1	TTGTTAGCGTTGGTGGTG	50.7	212	AAGCACACTACTTACAGGAGCGGGTCCCGAGCTTTCACGCACCGAGAGAGAGAGAGAGAGATGGAAGGAGTCGGTGCGAGATTCGGGCGGGCATCATCCCGGTACGGCTCAGCGCCGACGCCTGCGGTGTTCAGCGGCCCCGTCAGGAAGTGGAAGAAGCAGTGGGTGGTAACTCAGCCGAGTGCGCATCGCAACACCACCAACGCTAACAA	√	1		√	1
GDAAS1053	(CT)9	2	18	GAAGAAGATGATGATGAGAAGC	50.9	CACAGATCCCTATGGAATGAA	50.6	166	GAAGAAGATGATGATGAGAAGCTGCTCTCCCATTTCCCTTCTATCTATGAAAGCCCCTCCACAAACTCTCTCTCTCTCTCTCTAGAATAACAAAACTGGTCGCTTTAAACTAAGCAAAGAGAATGAGTTTCAGCGAGCAACCCCCTTCATTCCATAGGGATCTGTG	√	2		√	2
GDAAS1054	(AG)9	2	18	CCTTAGGTCAGAATGGATAC	47.8	AGCAAGAACTCAGGAACA	48.2	124	CCTTAGGTCAGAATGGATACCCTGGACTTTTCATACTTATCAAAAGAAGAGAGAGAGAGAGAGAGAAAAGATACCATAGATTATTATTGGACTTGACATGGCAGCATGTTCCTGAGTTCTTGCT	√	2		√	2
GDAAS1055	(AT)9	2	18	CGGCAACAGAGTTCTGAA	50.1	GCACTAACTGCACATTAAGG	50.4	129	CGGCAACAGAGTTCTGAAATATCACAATTTTATATTATTTAAGAGCTTTATGGAAAGGGATGTTTTTAATATATATATATATATATAGAGTAGAGTTCGTACGGTCGCGCCTTAATGTGCAGTTAGTGC	√	1		√	1
GDAAS1056	(TA)9	2	18	CGAGTCTTATTTCTCACCTAAC	50.3	AGTAATAGCGGCTTCTTCTT	49.8	137	CGAGTCTTATTTCTCACCTAACTAGGTTGTCTCATATGATTGTAATTCTATATATATATATATATATTCATGTCACCCAAAGTGGCATATATAGCAGAGCATATTTACTAGGGGGAGAAGAAGAAGCCGCTATTACT	√	2		√	2
GDAAS1057	(AC)9	2	18	AGAGAAGGCTGTCACTGTACT	53.9	AGAGAAGAGGGAAGGAAGAGAG	54.1	125	AGAGAAGGCTGTCACTGTACTCTCTCACTTATCAGTGAAGACTGTCAGTCGGTGTGTGAAAGTATTGAAAAGCTCCAAACACACACACACACACACTATTTCTCTCTCTTCCTTCCCTCTTCTCT	√	2		√	2
GDAAS1058	(TA)9	2	18	AACAACAGCAGCAGTAGC	50.8	CCAGAATCACCACCTCCT	50.4	182	AACAACAGCAGCAGTAGCGCGAAGGGCACCGCCATCTTTAGCGGCGACATGGCGAAATTGTAAAGCAAAGAGGCTATATATATATATATATAAATAAAGCTGAGAGAGACAGTAAATAAGAAAGCAGAGAAAGAGAGAAGGGATTTAAAAGAAGATTTTGGGGGAGGAGGTGGTGATTCTGG	√	2		√	2
GDAAS1059	(AT)9	2	18	TATAACCCGTATATCCCTACCC	51.5	CTGGCACACATATCATATTTGG	51.5	185	TATAACCCGTATATCCCTACCCCTCTACTCTTCTAGATTGTTCTGCTCATATATATATATATATATAATATATGCTTGTACGTATTAGTGTGAGCATGTGGGGTATTGAAGATATTTTGTGGGAGGGAGGTATACCCCCATACCCATACGTATCCACCGCATCCCAAATATGATATGTGTGCCAG	√	2	p	√	3	p
GDAAS1060	(AT)9	2	18	CAGCTAGTAGTGCTATTGAAG	49.6	AGAATATTGACCGAGGACTG	49.9	258	CAGCTAGTAGTGCTATTGAAGTTAGTGTGTTATATATTAATTCATAGGAAAAACAGGTAAGCTTAGTGTGTAATATATATATATATATATACGCCGGCAGGGATCTTTGGTGAAAAGATATTTGAAAGAGTTGTTTGAATGTCTCTAACCCATAAGCTGCAGCGGTGAAGCCGGACTCCGTCGCCAACTACCCGATCCACTGCTGTCGTCCACCAACAACTCGCCTCCGTCACTACTGCAGTCCTCGGTCAATATTCT	√	1		√	1
